# Supplementary material for: Genome-environment association analysis reveals climate-driven adaptation of chickens
Source: Genet Sel Evol. 2025 Jul 22;57:43. doi: 10.1186/s12711-025-00989-9 (PMC12281946; doi:10.1186/s12711-025-00989-9)
Supplement: Supplementary file 1 — Additional file 1: Table S1. Summary of samples included in this study. Table S2. Summary of climatic variables included in this study. Table S3. Summary of genome sequencing and mapping statistic. Table S4. Details of SNPs' repartition across the autosomal chromosomes. Table S5. Within-population genetic diversity. Table S6. 1464 candidate SNPs associated with climatic variables as identified by the LFMM approach. Table S7. 5552 candidate SNPs associated with climatic variables as identified by the Samβada. Table S8. 12,584 candidate SNPs associated with climatic variables as identified by the RDA. Table S9. 184 genes identified by the LFMM, individual-based spatial analysis, and RDA. Table S10. The overlap of candidante genes with reported QTLs related to the adaptation of chickens. Table S11. 82 genes associated with temperature adaptation identified by the LFMM, individual-based spatial analysis, and RDA. Table S12. 62 genes associated with precipitation adaptation identified by the LFMM, individual-based spatial analysis, and RDA. [file 12711_2025_989_MOESM1_ESM.xlsx]

## Sheet: Table S1
Table S1: Summary of samples included in this study.
Samples	Sample abbreviation	Sample size	Region group	Region group abbreviation	Sample Source
China Xinjiang Baicheng You chickens	XJBC	15	Western China	WC	This study
China Xinjiang Hetian chickens	XJHT	14			[10]
China Beijing You chickens	BJ	12	Northern China	NC	[29]
China Heilongjiang Lindian chickens	HLJ	15			[29]，[17]
China Hubei Yunyang Dagu chickens	Hubei	6	Central China	CC	[29]
China Jiangsu Liyang chickens	Jiangsu	6	Eastern China	EC	[29]
China Guangxi Dongzhong Dwarf chickens	GX	10	Southern China	SC	This study
China Hainan Wenchang chickens	Hainan	12			This study
China Guangdong Xinghua chickens	GD	9			[29]
China Yunan Piao chickens	YN	6			This study
China Taiwanese local chcikens	TW	5			[10]
Sri Lanka Puttalam local chickens	Sri_Lanka	6	South Asia	SA	[30]
Bangladesh local chickens	Bangladesh1	3			[10]
Bangladesh local chickens	Bangladesh2	3			[10]
Bangladesh local chickens	Bangladesh3	3			[10]
India assam local chickens	India1	2			[10]
India West Bengal local chickens	India2	2			[10]
India gujrat local chickens	India3	2			[10]
India Jabalpur local chickens	India4	1			[10]
India Uttar Pradesh local chickens	India5	1			[10]
India kashmir local chickens	India6	1			[10]
India maharashtra local chickens	India7	1			[10]
Iran_Mashhad local chickens	Iran1	2	Central Asia	CA	[10]
Iran Sari local chickens	Iran2	3			[10]
Iran Zahedan local chickens	Iran3	2			[10]
Canada Chantecler chickens	Canada	10	North America	NAm	[31]
Africa Ethiopian Horro chickens	AF_Horro	6	Africa	AF	[30]
Africa Ethiopian Jarso chickens	AF_Jarso	5			[30]
Indonesia Kedu Hitam chickens	Indonesia1	6	Southeast Asia	SEA	[32]
Indonesia Sukawati local chickens	Indonesia2	8			[10]
Indonesia Lampung local chickens	Indonesia3	5			[10]
Thailand Khao Nan local chickens	Thailand1	2			[10]
Thailand Phuket local chickens	Thailand2	4			[10]
Vietnam Nguyen Đang Chung local chickens	Vietnam1	5			[10]
Vitenam Dontao chickens	Vietnam2	6			This study
Total	-	199	-	-	-

## Sheet: Table S2
Table S2: Summary of climatic variables included in this study.
Code	Variable meaning
Temperature-related
BIO1	Annual mean temperature
BIO2	Mean Diurnal Range
BIO3	Isothermality
BIO4	Temperature Seasonality
BIO5	Maximum temperature of warmest month
BIO6	Min Temperature of Coldest Month
BIO7	Temperature Annual Range
BIO8	Mean Temperature of Wettest Quarter
BIO9	Mean Temperature of Driest Quarter
BIO10	Mean Temperature of Warmest Quarter
BIO11	Mean Temperature of Coldest Quarter
Precipitation-related
BIO12	Annual Precipitation
BIO13	precipitation of wettest month
BIO14	Precipitation of Driest Month
BIO15	Precipitation seasonality
BIO16	Precipitation of Wettest Quarter
BIO17	Precipitation of Driest Quarter
BIO18	Precipitation of Warmest Quarter
BIO19	Precipitation of coldest quarter

## Sheet: Table S3
Table S3: Summary of genome sequencing and mapping statistic.
Sample ID	Clean Reads	Mapping rate(%)	Average Depth
XJBC1	56638039	99.52	8.45216
XJBC2	58958137	99.58	8.50443
XJBC3	61699207	99.58	8.91608
XJBC4	59937950	99.64	8.6478
XJBC5	63619384	98.47	9.04941
XJBC6	54700027	99.57	7.8857
XJBC7	68546096	99.55	9.9519
XJBC8	61973965	99.54	8.92154
XJBC9	54032252	99.56	7.7605
XJBC10	64683378	99.62	9.35253
XJBC11	54927318	99.63	7.94693
XJBC12	64152136	99.61	9.27231
XJBC13	66232622	99.64	9.56378
XJBC14	61963164	99.6	8.95885
XJBC15	55750346	99.57	8.00187
XJHT1	45575798	99.51	5.58275
XJHT2	47161251	99.59	5.74631
XJHT3	43134574	99.7	5.32117
XJHT4	46084664	99.6	5.61152
XJHT5	48687628	99.4	5.90437
XJHT6	47178934	99.6	5.76815
XJHT7	42061450	99.49	5.18355
XJHT8	58473183	99.66	7.02357
XJHT9	43368720	99.55	5.30988
XJHT10	51050289	99.47	6.16668
XJHT11	44175801	99.43	5.39845
XJHT12	42495848	99.4	5.19583
XJHT13	42073509	99.45	5.13167
XJHT14	46506806	99.3	5.66159
BJ1	44370244	99.49	4.48578
BJ2	67286856	99.54	6.60025
BJ3	93363151	99.64	9.06156
BJ4	96143825	99.57	9.31457
BJ5	99846323	99.63	9.70775
BJ6	114754685	99.62	11.028
BJ7	119176476	99.58	11.5389
BJ8	95107909	99.64	9.19147
BJ9	102091883	99.6	9.86725
BJ10	104812179	99.63	10.1339
BJ11	102042228	99.68	9.92047
BJ12	97569653	99.67	9.48649
HLJ1	245993201	99.14	34.6458
HLJ2	261498556	99.62	37.1456
HLJ3	272830090	99.52	38.4791
HLJ4	243338618	99.5	34.418
HLJ5	253029725	99.16	35.7656
HLJ6	251559136	99.57	35.5191
HLJ7	198851608	99.35	27.8203
HLJ8	174817141	99.32	24.4394
HLJ9	171087718	99.27	23.8692
HLJ10	169818202	99.52	23.9578
HLJ11	215663453	99.55	30.3875
HLJ12	188930995	99.52	26.6174
HLJ13	192548677	99.53	27.1214
HLJ14	195911358	99.52	27.5025
HLJ15	158204001	99.56	22.3574
Hubei1	251479379	99.16	35.3284
Hubei2	251479379	99.16	35.3284
Hubei3	259483629	99.27	36.561
Hubei4	235849768	97.82	33.1454
Hubei5	258212822	99.1	36.3845
Hubei6	239190378	99.59	33.7611
Jiangsu1	252668217	99.58	35.7162
Jiangsu2	235764649	99.59	33.3222
Jiangsu3	252668217	99.58	35.7162
Jiangsu4	231498185	99.58	32.7106
Jiangsu5	228205307	99.63	32.2732
Jiangsu6	224734407	99.61	31.8002
GX1	69078645	99.66	9.79443
GX2	70565462	99.67	10.0232
GX3	77829417	99.68	11.0452
GX4	76191129	99.69	10.8186
GX5	81291917	99.71	11.5598
GX6	69877739	99.68	9.94987
GX7	72538258	99.74	10.3668
GX8	79501429	99.74	11.2742
GX9	70002218	99.67	10.0167
GX10	88524014	99.73	12.6751
Hainan1	78623872	99.66	11.1373
Hainan2	58477365	99.7	8.35673
Hainan3	83566734	99.68	11.8693
Hainan4	70491432	99.69	10.0223
Hainan5	73520878	99.66	10.4117
Hainan6	52951227	99.68	7.57813
Hainan7	55394902	99.72	7.93091
Hainan8	64329964	99.66	9.14507
Hainan9	56934661	99.71	8.13291
Hainan10	60973584	99.66	8.68413
Hainan11	68025604	99.72	9.74472
Hainan12	70996635	99.67	10.0843
GD1	97581921	99.7	9.47108
GD2	112184970	99.72	10.8913
GD3	110520743	98.88	10.6598
GD4	103211121	99.69	10.0278
GD5	105658915	99.65	10.2435
GD6	91699664	99.61	8.8949
GD7	95623571	99.64	9.23138
GD8	105622703	99.63	10.1872
GD9	112956616	99.65	10.8884
YN1	105221250	99.61	15.0687
YN2	94440711	99.59	13.4884
YN3	133523321	99.64	19.0755
YN4	94990880	99.55	13.4095
YN5	80253069	99.62	11.5227
YN6	100147143	99.6	14.3344
TW1	58158160	99.6	6.49638
TW2	52614495	99.46	6.03997
TW3	43215226	99.64	4.97227
TW4	54477957	99.68	6.18869
TW5	44320030	99.67	5.15751
Sri_Lanka1	376657548	99.6	44.6303
Sri_Lanka2	366611391	99.61	43.877
Sri_Lanka3	119594685	99.58	14.399
Sri_Lanka4	116959136	99.58	14.0819
Sri_Lanka5	119447816	99.57	14.3785
Sri_Lanka6	349562314	99.61	41.7822
Bangladesh1_1	42722064	98.65	5.26988
Bangladesh1_2	41479154	98.86	5.18299
Bangladesh1_3	42596055	95.51	5.09143
Bangladesh2_1	45987120	91.15	5.26043
Bangladesh2_2	47178676	81.72	4.94053
Bangladesh2_3	46875868	91.08	5.31937
Bangladesh3_1	46323163	92.95	5.45948
Bangladesh3_2	43891565	97.75	5.40214
Bangladesh3_3	38783684	97.32	4.7355
India1_1	35965333	99.73	5.19845
India1_2	18683999	99.62	2.95645
India2_1	25639094	99.7	3.81906
India2_2	20815591	97.66	5.0594
India3_1	34778507	99.76	4.98081
India3_2	31909742	99.83	4.66824
India4	24022844	99.79	3.56478
India5	36472031	99.1	5.19997
India6	29387152	99.75	4.32073
India7	24105832	98.93	3.53533
Iran1_1	62023603	99.74	7.63709
Iran1_2	59873606	99.74	7.47197
Iran2_1	64946697	99.69	7.88171
Iran2_2	66974404	99.65	8.15785
Iran2_3	65847096	99.73	8.06837
Iran3_1	62887655	99.7	7.63745
Iran3_2	65085511	99.67	7.85104
Indonesia1_1	75839334	99.67	7.29414
Indonesia1_2	77593002	99.69	7.46635
Indonesia1_3	88556041	99.67	8.50464
Indonesia1_4	63880637	99.04	6.13264
Indonesia1_5	67982534	99.38	6.49441
Indonesia1_6	75890320	99.55	7.25641
Indonesia2_1	48186638	99.6	5.74599
Indonesia2_2	43157599	99.54	5.10697
Indonesia2_3	44233445	99.57	5.31817
Indonesia2_4	40192999	99.61	4.87197
Indonesia2_5	40062366	99.58	4.88838
Indonesia2_6	40952722	99.75	5.01752
Indonesia2_7	49239517	99.6	5.88227
Indonesia2_8	43755236	99.58	5.23052
Indonesia3_1	52676289	99.64	6.33601
Indonesia3_2	50536940	99.42	6.02849
Indonesia3_3	48566592	99.58	5.83122
Indonesia3_4	49972852	99.56	5.98157
Indonesia3_5	48878368	99.55	5.86556
Thailand1_1	39091435	99.61	4.8486
Thailand1_2	32707104	99.65	4.11415
Thailand2_1	40236928	99.66	4.99092
Thailand2_2	39293670	99.67	4.8853
Thailand2_3	36421034	99.69	4.54472
Thailand2_4	42226794	99.69	5.19664
Vietnam1_1	37119895	99.71	4.68117
Vietnam1_2	47537219	99.7	5.91856
Vietnam1_3	38488341	99.7	4.81115
Vietnam1_4	40105826	99.7	4.98921
Vietnam1_5	38554883	99.69	4.81193
Vietnam2_1	71981768	99.7	8.84786
Vietnam2_2	66080917	99.71	8.22921
Vietnam2_3	90824688	99.7	10.98
Vietnam2_4	69649472	99.59	9.88271
Vietnam2_5	70892576	99.58	10.0302
Vietnam2_6	85263745	99.59	12.1311
AF_Horro1	374495566	99.51	32.1485
AF_Horro2	344852934	99.57	29.7684
AF_Horro3	363510333	99.56	31.2915
AF_Horro4	382230610	99.47	32.9508
AF_Horro5	358228789	99.57	30.8687
AF_Horro6	364694942	99.55	31.4221
AF_Jarso1	341341880	99.53	29.2139
AF_Jarso2	346893313	99.54	29.9286
AF_Jarso3	344619369	99.54	29.7007
AF_Jarso4	318833635	99.56	27.5165
AF_Jarso5	344542425	99.24	29.6286
Canada1	154490514	99.54	21.7546
Canada2	152076908	99.6	21.4157
Canada3	173168540	99.61	24.4108
Canada4	134041223	99.57	18.8876
Canada5	144898878	99.57	20.401
Canada6	148591779	99.6	20.9026
Canada7	113690065	99.59	16.0442
Canada8	143499563	99.61	20.2618
Canada9	156652633	99.64	22.2636
Canada10	186663307	99.62	26.4948
Mean		99.2979	14.6679
Total	22056570124

## Sheet: Table S4
Table S4: Details of SNPs' repartition across the autosomal chromosomes
Chromosome	Chromosome length (bp)	number of markers/Mb	median inter-marker distance (bp)
chr1	197608386	13354	38
chr2	149682049	13254	39
chr3	110838418	13480	39
chr4	91315245	13627	38
chr5	59809098	13509	37
chr6	36374701	15273	33
chr7	36742308	13841	37
chr8	30219446	12468	39
chr9	24153086	14341	37
chr10	21119840	13192	38
chr11	20200042	11878	41
chr12	20387278	14395	36
chr13	19166714	13574	36
chr14	16219308	13793	35
chr15	13062184	12415	40
chr16	2844601	9118	19
chr17	10762512	13203	37
chr18	11373140	14180	35
chr19	10323212	13394	37
chr20	13897287	13928	37
chr21	6844979	13730	38
chr22	5459462	6868	42
chr23	6149580	13755	36
chr24	6491222	14464	35
chr25	3980610	9983	34
chr26	6055710	13232	35
chr27	8080432	10882	31
chr28	5116882	13212	36
chr30	1818525	7066	42
chr31	6153034	8041	19
chr32	725831	8859	44
chr33	7821666	13632	18

## Sheet: Table S5
Table S5: Within-population genetic diversity.
Chicken populations	Ho	He	π
XJBC	0.234868	0.277601	0.2882
XJHT	0.199202	0.264914	0.275715
BJ	0.212609	0.24397	0.255463
HLJ	0.290001	0.279289	0.28994
Hubei	0.289215	0.264015	0.289041
Jiangsu	0.284958	0.261566	0.28634
GX	0.245554	0.249326	0.263372
Hainan	0.263165	0.282291	0.295587
GD	0.257829	0.263585	0.280078
YN	0.259642	0.259691	0.284312
Sri_Lanka	0.295157	0.245122	0.268329
Canada	0.269397	0.224042	0.23665
AF_Horro	0.244735	0.238037	0.260582
AF_Jarso	0.214923	0.207231	0.23107
Vietnam2	0.224377	0.243791	0.266894

## Sheet: Table S6
Table S6: 1464 candidate SNPs associated with climatic variables as identified by the LFMM.
Chromosome	SNP	Gene name	Associated climatic envirables
chr33	7760612	ENSGALG00000048773	BIO17
chr33	7752242
chr31	6114767
chr33	7742276	ZNF385A	BIO5
chr33	7733924	NFE2	BIO12,BIO13,BIO16
chr33	7722930
chr31	6114593
chr30	1711554
chr31	6033444
chr31	6027780
chr33	7713651
chr33	7709052
chr30	1648787
chr16	2768491	PFDN6	BIO19
chr33	7702313
chr33	7690661
chr31	6007565
chr33	7675441
chr8	28237319
chr1	196496498	ARHGEF17	BIO13,BIO15
chr25	3891524	CFAP45	BIO15
chr33	7674074
chr33	7672524
chr2	146072698
chr33	7672097
chr11	16208711	CDH13	BIO2,BIO12
chr33	7665299
chr33	7664612
chr3	107400849
chr9	17792885	ENSGALG00000031929	BIO17
chr25	3883203	TAGLN2	BIO5,BIO10
chr33	7655793
chr33	7625262	HOXC6	BIO15
chr2	145472854	TRAPPC9	BIO3,BIO12,BIO17
chr33	7615927	HOXC8	BIO12,BIO14,BIO17
chr33	7596347
chr2	138370193
chr33	7589437	HOXC10	BIO3
chr33	7558296
chr33	7555537
chr23	5174499
chr28	4367049	SIN3B	BIO13,BIO16
chr33	7551723
chr33	7550239
chr33	7530081
chr4	91233655
chr33	7521389
chr1	196448668	ARHGEF17,P2RY6	BIO13,BIO15
chr33	7518700
chr33	7516641
chr31	5979742
chr14	16060716
chr20	12368630
chr33	7505467
chr33	7502066
chr33	7501478
chr3	106340571	KIF13B	BIO5,BIO10
chr31	5972329
chr33	7499751
chr2	134868622	TRPS1	BIO2
chr31	5912383
chr33	7496820
chr33	7495185
chr1	194604770	MYO7A	BIO13
chr1	194253331	USP35	BIO12,BIO13,BIO16,BIO18
chr1	193700808	TENM4	BIO15
chr33	7490921
chr2	133170261
chr6	31922197
chr11	15123074	DYNLRB2	BIO12,BIO13,BIO16
chr13	18046092	ARHGAP26	BIO14,BIO17
chr22	5298356	TCF7L1	BIO9
chr27	7810114
chr28	4357950	F2RL3	BIO13
chr30	1119546	DSN1,PBX4	BIO5,BIO12，BIO13
chr31	5894823
chr31	5878970
chr33	7485547
chr33	7482074	ENSGALG00000030086	BIO15
chr33	7458872	ENSGALG00000039134	BIO2,BIO3,BIO8,BIO12,BIO14,BIO17,BIO18
chr19	8520807
chr3	105326465	OTOF	BIO15
chr31	5790689
chr18	10536974
chr1	190684850
chr30	1111509	DSN1	BIO5
chr9	17756640
chr12	19880245	MBD4	BIO14,BIO17,BIO19
chr31	5700641
chr4	91207538	ZNF638	BIO8
chr13	16979396	FSTL4	BIO15
chr2	131494235	OXR1	BIO19
chr3	104550707	DPYSL5	BIO9
chr33	7447837	ENSGALG00000039134	BIO2,BIO3,BIO8,BIO12,BIO14,BIO17,BIO18
chr25	3879241
chr33	7443535	ENSGALG00000039134	BIO2,BIO3,BIO8,BIO12,BIO14,BIO17,BIO18
chr33	7442509	ENSGALG00000039134	BIO2,BIO3,BIO8,BIO12,BIO14,BIO17,BIO18
chr30	1013295	EIF3G	BIO12,BIO13,BIO16
chr31	5677995	ENSGALG00000034772	BIO2,BIO12,BIO13,BIO16,BIO17,BIO18
chr33	7440149	ENSGALG00000039134	BIO2,BIO3,BIO8,BIO12,BIO14,BIO17,BIO18
chr2	130803438	MROH1	BIO2
chr31	5674821	THAP7	BIO12,BIO14,BIO16,BIO17
chr33	7432863	ENSGALG00000032606	BIO13,BIO16
chr33	7432057
chr1	190135644
chr31	5672404	THAP7	BIO12,BIO14,BIO16,BIO17
chr27	7768992	ATP6V0A1	BIO2,BIO12,BIO13,BIO16,BIO18
chr33	7429673	ENSGALG00000038939	BIO5
chr23	4933054	CSMD2	BIO17
chr8	25506971	ENSGALG00000010758	BIO8
chr1	188444654
chr1	184469666
chr31	5639376	TRIM28	BIO17
chr33	7414579	PCBP2	BIO2,BIO8,BIO12,BIO13,BIO14,BIO16,BIO17,BIO18
chr14	14419630
chr14	11854950
chr27	7614912
chr33	7413350	PCBP2	BIO2,BIO8,BIO12,BIO13,BIO14,BIO16,BIO17,BIO18
chr25	3872674	IGSF9	BIO2
chr31	5615625
chr1	181908921
chr23	4104918
chr24	6482507	ENSGALG00000052306	BIO15
chr26	5517998
chr31	5608504
chr33	7393576
chr33	7381172	SP1	BIO8
chr2	129593930	RIMS2	BIO14,BIO17,BIO19
chr7	34933563
chr31	5603166	DHDH	BIO15
chr1	180750623
chr33	7362468	AAAS	BIO8,BIO13
chr6	31565565	LDB3	BIO18
chr31	5594453
chr16	2756801
chr26	5506302
chr3	104442893
chr31	5589951
chr33	7355496
chr33	7354698
chr33	7353524	MYG1	BIO8
chr14	9425589	CLEC16A	BIO15
chr21	6046473	EPHB2	BIO13,BIO16
chr27	7604898
chr7	34261321
chr33	7344527	VDR	BIO8,BIO13,BIO15,BIO16,BIO18
chr6	31406412	LDB3	BIO18
chr16	2740757	TUBB,FLOT1	BIO14,BIO15
chr33	7341571	VDR	BIO8,BIO13,BIO15,BIO16,BIO18
chr33	7341323	VDR	BIO8,BIO13,BIO15,BIO16,BIO18
chr33	7335857	VDR	BIO8,BIO13,BIO15,BIO16,BIO18
chr14	9261535	CYTH3	BIO13,BIO16
chr31	5470802
chr16	2739074	TUBB,FLOT1	BIO14,BIO15
chr31	5459351
chr31	5458868
chr30	1007710	DNMT1	BIO10
chr5	59202150
chr33	7333607	VDR	BIO8,BIO13,BIO15,BIO16,BIO18
chr25	3843204	CADM3	BIO5
chr16	2618035	C4	BIO8,BIO15
chr33	7327044	VDR	BIO8,BIO13,BIO15,BIO16,BIO18
chr33	7322735
chr33	7306217	COL2A1	BIO1,BIO3,BIO4,BIO6,BIO7,BIO11,BIO12,BIO13,BIO15,BIO16
chr27	7587613	ZNF385C	BIO2,BIO12,BIO14,BIO17
chr27	7202412
chr33	7302805	COL2A1	BIO1,BIO3,BIO4,BIO6,BIO7,BIO11,BIO12,BIO13,BIO15,BIO16
chr27	7188643	CASC3	BIO2
chr33	7300646	COL2A1	BIO1,BIO3,BIO4,BIO6,BIO7,BIO11,BIO12,BIO13,BIO15,BIO16
chr33	7289460
chr31	5453929
chr33	7286031
chr27	7162683	THRA	BIO13,BIO16
chr33	7281958
chr33	7276564	SENP1	BIO15
chr16	2614298	C4	BIO8,BIO15
chr33	7266909
chr27	7105418
chr33	7265956
chr33	7265813
chr10	19797773
chr31	5418139
chr33	7260691	PFKM	BIO15
chr25	3830757
chr31	5411785
chr16	2612354	C4	BIO8,BIO15
chr31	5405897
chr33	7256681
chr1	180188510	CRYL1	BIO8
chr13	15594886
chr16	2584819	BF1,DMA	BIO8,BIO15
chr33	7245563	ESPL1	BIO4,BIO5,BIO8,BIO9,BIO10,BIO15,BIO18
chr31	5403441
chr27	7010046
chr31	5402878
chr33	7242419	ESPL1	BIO4,BIO5,BIO8,BIO9,BIO10,BIO15,BIO18
chr28	4222068	INSR	BIO5
chr33	7239346	ESPL1	BIO4,BIO5,BIO8,BIO9,BIO10,BIO15,BIO18
chr33	7235255	ESPL1	BIO4,BIO5,BIO8,BIO9,BIO10,BIO15,BIO18
chr33	7235235	ESPL1	BIO4,BIO5,BIO8,BIO9,BIO10,BIO15,BIO18
chr4	91093915	EBF4	BIO5
chr30	941534	ACTL6B	BIO14,BIO17
chr33	7231346	ENSGALG00000043606	BIO5
chr31	5402148	ENSGALG00000049547	BIO2,BIO10,BIO12,BIO13,BIO16,BIO18
chr31	5401507	ENSGALG00000049547	BIO2,BIO10,BIO12,BIO13,BIO16,BIO18
chr31	5381910	ENSGALG00000044436	BIO2,BIO4,BIO6,BIO7,BIO12,BIO13,BIO14,BIO16,BIO17,BIO18
chr25	3802459
chr1	178850795	TNFRSF19	BIO13,BIO16
chr30	857761	AKAP8	BIO8
chr16	2575583	BF1,BRD2	BIO8,BIO15
chr18	10259069	CACNA1G	BIO2
chr31	5373363	ENSGALG00000044436	BIO2,BIO4,BIO6,BIO7,BIO12,BIO13,BIO14,BIO16,BIO17,BIO18
chr33	7227024	ENSGALG00000043606,CSAD	BIO5,BIO8
chr33	7221402	ZNF740	BIO19
chr16	2569987	TAPBP,BF1	BIO8,BIO15
chr22	5289882	ENSGALG00000047954	BIO9
chr27	6860599	LASP1	BIO18
chr1	176232537
chr27	6855012
chr11	14665192	MAF	BIO18
chr2	129187789	ATP6V1C1	BIO8
chr3	96973550
chr27	6827507
chr31	5368608	ENSGALG00000044436	BIO2,BIO4,BIO6,BIO7,BIO12,BIO13,BIO14,BIO16,BIO17,BIO18
chr2	129098821
chr25	3799903
chr31	5365346	ENSGALG00000044436	BIO2,BIO4,BIO6,BIO7,BIO12,BIO13,BIO14,BIO16,BIO17,BIO18
chr25	3762167
chr33	7198844
chr2	128958694
chr27	6822383
chr4	91030659	DCTN1	BIO13
chr3	93640066	TRAPPC12	BIO14,BIO17
chr2	126666274
chr5	57601053
chr2	121153511	PAG1	BIO8
chr13	14907041
chr1	175108260
chr27	6803786	MLLT6	BIO2,BIO12,BIO14,BIO17,BIO18
chr31	5362404	ENSGALG00000044436	BIO2,BIO4,BIO6,BIO7,BIO12,BIO13,BIO14,BIO16,BIO17,BIO18
chr33	7193844
chr33	7190994	TNS2	BIO8,BIO10
chr13	14845853
chr18	10252189	CACNA1G	BIO2
chr15	11325702	ZMAT5	BIO8
chr17	8382708
chr1	174169893	DCLK1	BIO2,BIO12,BIO16,BIO18
chr3	88657943	MCPH1	BIO12
chr5	57286847
chr33	7187079	TNS2	BIO8,BIO10
chr21	5149500	PRDM2	BIO2
chr33	7182890
chr2	121008280	ZNF704	BIO13,BIO16
chr31	5355751	ENSGALG00000044436	BIO2,BIO4,BIO6,BIO7,BIO12,BIO13,BIO14,BIO16,BIO17,BIO18
chr33	7177402	PRKAG1	BIO11,BIO13
chr33	7170315	ENSGALG00000031702	BIO8,BIO12,BIO13,BIO14,BIO16,BIO17
chr1	172740295	FREM2	BIO18
chr1	170028511
chr3	88117200
chr33	7168523	ENSGALG00000031702	BIO8,BIO12,BIO13,BIO14,BIO16,BIO17
chr31	5355350	ENSGALG00000044436	BIO2,BIO4,BIO6,BIO7,BIO12,BIO13,BIO14,BIO16,BIO17,BIO18
chr2	120799027
chr33	7156921	ENSGALG00000031702	BIO8,BIO12,BIO13,BIO14,BIO16,BIO17
chr31	5352516	ENSGALG00000044436	BIO2,BIO4,BIO6,BIO7,BIO12,BIO13,BIO14,BIO16,BIO17,BIO18
chr33	7153883	ENSGALG00000031702	BIO8,BIO12,BIO13,BIO14,BIO16,BIO17
chr33	7147765	ENSGALG00000031702	BIO8,BIO12,BIO13,BIO14,BIO16,BIO17
chr27	6799895	MLLT6	BIO2,BIO12,BIO14,BIO17,BIO18
chr30	849293
chr31	5349281	ENSGALG00000044436	BIO2,BIO4,BIO6,BIO7,BIO12,BIO13,BIO14,BIO16,BIO17,BIO18
chr33	7137847
chr33	7128873
chr33	7106468
chr31	5229648
chr31	5190100
chr25	3758632
chr27	6790514	MLLT6	BIO2,BIO12,BIO14,BIO17,BIO18
chr11	11091678	WTIP	BIO10
chr1	169986118
chr1	169977873	SUCLA2	BIO2
chr15	11004591	OSBP2	BIO12,BIO13,BIO16
chr33	7102848
chr31	5017574
chr31	4982207
chr33	7076288
chr6	30558317
chr3	85924156
chr5	56413469	FBXO34	BIO13
chr6	27116319
chr33	7073411	IKZF4	BIO2,BIO13,BIO16
chr11	8857567	ZNF536	BIO5
chr31	4973481
chr31	4952728	ENSGALG00000046331	BIO1,BIO3,BIO4,BIO6,BIO7,BIO9,BIO11,BIO12,BIO13,BIO15,BIO16,BIO17,BIO19
chr2	117535583	KCNB2	BIO2
chr31	4949229	ENSGALG00000046331	BIO1,BIO3,BIO4,BIO6,BIO7,BIO9,BIO11,BIO12,BIO13,BIO15,BIO16,BIO17,BIO19
chr4	88915461	SLC4A11	BIO1,BIO9
chr31	4946066	ENSGALG00000046331	BIO1,BIO3,BIO4,BIO6,BIO7,BIO9,BIO11,BIO12,BIO13,BIO15,BIO16,BIO17,BIO19
chr27	6727400	SRCIN1	BIO2,BIO13,BIO16
chr3	81388645	CD109	BIO2
chr1	169492383
chr18	9639049	ENPP7	BIO5
chr2	117355320
chr6	26704179	ADD3	BIO12
chr8	24385610	PTPRC	BIO9
chr16	2537267	ENSGALG00000052240	BIO15
chr11	7860477	MYLK3	BIO5,BIO10
chr33	7066518	IKZF4	BIO2,BIO13,BIO16
chr14	8773810	SMG1	BIO13,BIO16
chr33	7056932	ERBB3	BIO8
chr31	4939126
chr31	4893803
chr16	2480951
chr1	168793241	ENSGALG00000016971	BIO7
chr3	80049288
chr4	88092450
chr2	117098525
chr17	6876239	CFAP77	BIO8
chr31	4892195
chr16	2480720
chr33	7046956	ERBB3	BIO8
chr31	4881368
chr16	2465508	BZFP1,IL4I1,ENSGALG00000055025	BIO8,BIO9,BIO11,BIO12,BIO13,BIO16,BIO18
chr33	7029666	ESYT1	BIO15
chr25	3724425	RPRD2	BIO2,BIO14,BIO17
chr33	7019072	MYL6	BIO1,BIO5,BIO6,BIO9,BIO10,BIO11
chr1	168273968	ENOX1	BIO12,BIO16
chr11	6675128
chr33	7002085	RNF41	BIO1,BIO2,BIO4,BIO6,BIO7,BIO8,BIO9,BIO10,BIO11,BIO12,BIO13,BIO16,BIO18
chr2	116726422
chr33	6990050
chr33	6989275
chr33	6987605
chr30	795793	ENSGALG00000039573	BIO3,BIO14,BIO15,BIO17
chr31	4873512	ENSGALG00000049609	BIO5,BIO10
chr30	795372	ENSGALG00000039573	BIO3,BIO14,BIO15,BIO17
chr33	6987051
chr33	6975439	ANKRD52	BIO8,BIO12,BIO13,BIO16,BIO18
chr3	80021334
chr19	2973598
chr33	6972590	ANKRD52	BIO8,BIO12,BIO13,BIO16,BIO18
chr13	13700421	FAT2	BIO12,BIO13,BIO16
chr33	6970497	ANKRD52	BIO8,BIO12,BIO13,BIO16,BIO18
chr6	24958863	SH3PXD2A	BIO5
chr27	6708651	SRCIN1	BIO2,BIO13,BIO16
chr31	4848510	ENSGALG00000044326	BIO15
chr1	163717645
chr30	795145	ENSGALG00000039573	BIO3,BIO14,BIO15,BIO17
chr14	6205374	ENSGALG00000044187	BIO1,BIO4,BIO6,BIO7,BIO9,BIO11
chr31	4824357
chr31	4815816
chr10	19712473
chr31	4808304	ENSGALG00000047761	BIO15,BIO19
chr1	161241662
chr13	13017611
chr27	6646338	SOCS7	BIO13,BIO16,BIO18
chr28	4167152
chr31	4667286
chr33	6946035	PAN2	BIO3
chr8	24132562
chr33	6918864	RBMS2	BIO5
chr25	3723497	RPRD2	BIO2,BIO14,BIO17
chr7	33033712
chr33	6910089	ENSGALG00000052945	BIO1
chr14	6192529	ENSGALG00000044187	BIO1,BIO4,BIO6,BIO7,BIO9,BIO11
chr33	6896764	ATP5B	BIO8
chr33	6878175	NACA	BIO10
chr2	115937789	C8orf34	BIO15
chr33	6870288
chr2	115838733	C8orf34	BIO15
chr25	3551017	FDPS	BIO17
chr3	78029256	UBE3D	BIO5
chr23	3567578
chr33	6868233	ENSGALG00000034701	BIO15
chr33	6865386
chr13	12938066
chr24	4553524	ZBTB32	BIO9
chr5	55399284	TIMM9	BIO13,BIO16
chr26	5467333
chr2	115822835
chr25	3284934	ENSGALG00000039876,EDSC	BIO1,BIO3,BIO4,BIO6,BIO7,BIO9,BIO11,BIO12,BIO13,BIO16
chr4	86505060
chr31	4414061
chr20	11979390	GCNT7,RTFDC1	BIO13,BIO16
chr7	32809955	ARHGAP15	BIO3
chr31	4406075
chr3	75717899	GABRR2	BIO13,BIO16
chr18	9060627
chr33	6853777	MYO1A	BIO5,BIO10
chr13	12483929
chr15	10201786	ENSGALG00000046479	BIO8
chr21	4876193
chr12	18996150
chr23	3207893
chr27	6612495	NPEPPS	BIO2
chr1	161194687
chr1	161041667
chr5	54669280
chr1	160860211
chr5	45924421
chr2	111884685
chr4	86393814
chr27	6547577
chr31	4405101
chr1	156521417	TBC1D4	BIO18
chr2	107395443	DTNA	BIO13,BIO16
chr5	45251056	UBR7,ENSGALG00000053428	BIO14,BIO17
chr25	3235873	ENSGALG00000029526	BIO13
chr27	6539159	TBX21	BIO8
chr31	4380317
chr33	6844915	NEMP1	BIO3
chr5	44388638	DGLUCY	BIO13,BIO16
chr27	6501592
chr1	154791446
chr33	6787108
chr14	6109752
chr5	43603381	FOXN3	BIO8
chr14	5871277
chr16	2450089	TRIM7.2,IL4I1,ENSGALG00000055025,ZNF692	BIO5,BIO8,BIO9,BIO11,BIO12,BIO13,BIO16,BIO18
chr22	5267429
chr5	43240690	SPATA7	BIO1
chr7	30676723	MCM6	BIO5
chr26	5405100
chr3	73181668	MANEA	BIO17
chr2	107312008
chr27	6490158	NFE2L1	BIO8
chr27	6466796	SNX11	BIO14,BIO15,BIO17
chr2	106863758
chr1	149216631	GPC5	BIO9
chr25	3128612	ENSGALG00000026754	BIO8
chr28	3432235	JAK3,FCHO1	BIO8
chr28	3408841	MAP1S	BIO13,BIO16
chr4	85896504	ENSGALG00000048572	BIO16
chr5	41009859	TSHR	BIO13,BIO16
chr33	6774045
chr1	140010047
chr5	38372686	NEK9	BIO15
chr25	3091032
chr23	3143938
chr27	6455606	SKAP1	BIO1,BIO2,BIO6,BIO8,BIO9,BIO12,BIO13,BIO16,BIO18
chr25	3023026	FLAD1	BIO8
chr31	4378161
chr1	138750150	DCUN1D2	BIO5,BIO10
chr3	71336029
chr3	68895540
chr1	138742331	DCUN1D2	BIO5,BIO10
chr1	137913862
chr6	23114099	CNNM1	BIO5,BIO10
chr31	4365886
chr2	106254614	OPN5L1	BIO5,BIO10,BIO13,BIO16
chr33	6720355	GYS1	BIO5
chr2	106223880	OPN5L1	BIO5,BIO10,BIO13,BIO16
chr5	34317780
chr14	5763038	CACNA1H	BIO1,BIO4,BIO6,BIO7,BIO11
chr17	6591430	RAPGEF1	BIO12,BIO13,BIO16
chr1	136168916
chr1	135703896
chr1	133191819	UBE3A	BIO15
chr1	132105222	OCA2	BIO2
chr9	17273592	FXR1	BIO8
chr25	2979808	KCNN3	BIO15
chr1	131604986	SLC9A7	BIO5
chr13	12430049
chr27	6352560	SKAP1	BIO1,BIO2,BIO6,BIO8,BIO9,BIO12,BIO13,BIO16,BIO18
chr33	6703808
chr1	131081176
chr1	129848497	ENSGALG00000029002	BIO15
chr1	123874792	GLRA2	BIO19
chr2	105795748
chr31	4349078
chr6	21687666
chr20	10848391	ZNF831	BIO16
chr33	6618639
chr31	4337370
chr33	6614507
chr31	4337168
chr33	6593002	CAPN1	BIO3,BIO13,BIO16
chr31	4320037
chr31	4319632
chr31	4318377
chr22	5147639	ENSGALG00000038783	BIO2,BIO12
chr31	4299688	ENSGALG00000044439	BIO13,BIO16
chr33	6589612	CAPN1	BIO3,BIO13,BIO16
chr17	5971172
chr22	5040221
chr33	6564198	EML3	BIO1,BIO3,BIO4,BIO6,BIO7,BIO9,BIO10,BIO11,BIO13,BIO16
chr33	6562826	EML3	BIO1,BIO3,BIO4,BIO6,BIO7,BIO9,BIO10,BIO11,BIO13,BIO16
chr25	2961589	ADAR	BIO13
chr33	6557079	MTA2	BIO5,BIO14,BIO15,BIO17
chr16	2432815	TRIM7.2,IL4I1,ENSGALG00000055025,ENSGALG00000046794	BIO5,BIO8,BIO9,BIO11,BIO12,BIO13,BIO16,BIO18
chr27	6335300
chr31	4298759
chr31	4261956	ENSGALG00000052010	BIO14,BIO17
chr31	4253312
chr25	2938191	SHE	BIO2
chr3	68738045	PREP	BIO2
chr33	6554902	MTA2	BIO5,BIO14,BIO15,BIO17
chr25	2907405	UBAP2L	BIO7,BIO12,BIO13,BIO16,BIO19
chr33	6434135	MARK2	BIO17
chr17	4641449
chr8	23802338	BEND5	BIO2
chr27	6317663
chr30	779432
chr33	6428374
chr33	6426382
chr33	6425397
chr16	2363218	ENSGALG00000040101,TRIM7.2,ENSGALG00000049448,BG8,ENSGALG00000013101,ENSGALG00000055025	BIO5,BIO8,BIO9,BIO11,BIO12,BIO13,BIO16,BIO18
chr31	4189545
chr28	3383299	ENSGALG00000049579	BIO10
chr33	6422924
chr5	32888498
chr33	6373162	ENSGALG00000046210	BIO2,BIO5
chr16	2358148	ENSGALG00000040101,TRIM7.2,ENSGALG00000049448,BG8,ENSGALG00000013101	BIO5,BIO8,BIO9,BIO11,BIO12,BIO13,BIO16,BIO18
chr2	104502793	CHST9	BIO14
chr25	2858830	ENSGALG00000041435	BIO8,BIO14,BIO17
chr13	10849966	GRK6	BIO15
chr33	6370559	ENSGALG00000046210	BIO2,BIO5
chr2	104336276
chr13	10003325
chr27	6255966
chr30	748690	MCOLN1	BIO8,BIO10
chr33	6351774
chr4	85559237
chr6	20993761
chr18	8494341
chr33	6348449	RBM14	BIO2,BIO14,BIO17
chr33	6346111	RBM14	BIO2,BIO14,BIO17
chr4	85532318	REEP1	BIO18
chr28	3299093
chr31	4188046
chr3	67851477	PDSS2	BIO9
chr32	104425
chr4	84627818	CTBP1	BIO5
chr28	3299025
chr31	4179943	ENSGALG00000054158	BIO12,BIO13,BIO16
chr33	6340977	ENSGALG00000050539,ENSGALG00000053244	BIO2
chr7	28003778	ENSGALG00000012045	BIO2
chr23	3038931	PTPRU	BIO8
chr33	6312019
chr3	61308993	PKIB	BIO12,BIO13,BIO16
chr6	18421862	CYP2C23a	BIO13,BIO16
chr13	8410711
chr18	7641819
chr27	6159864
chr31	4089988	ENSGALG00000052430	BIO12,BIO14,BIO17
chr2	103274257	TTC39C	BIO17
chr2	102085832	COLEC12	BIO14,BIO17
chr5	25970923	ENSGALG00000041014	BIO13
chr10	19209109	AAGAB	BIO13,BIO16
chr33	6306882	SIPA1	BIO14
chr31	4076519
chr10	17220656	IGF1R	BIO9,BIO15
chr33	6293073
chr12	17979249	CNTN6	BIO2
chr31	4067410
chr33	6283556	STIP1	BIO5
chr33	6260864	ENSGALG00000051652	BIO1,BIO4,BIO5,BIO6,BIO7,BIO9,BIO10,BIO11
chr3	61305079	PKIB	BIO12,BIO13,BIO16
chr33	6246645
chr31	4033326	ENSGALG00000050785	BIO18
chr25	2857769	ENSGALG00000041435	BIO8,BIO14,BIO17
chr13	7888347
chr2	100996079	LPIN2	BIO5
chr33	6245996
chr30	748057	MCOLN1	BIO8,BIO10
chr4	84273430
chr33	6236694
chr5	25888101	CAPN3	BIO13,BIO16
chr22	4874320
chr26	5046950
chr33	6230747
chr31	3971390
chr33	6221676	ENSGALG00000047565	BIO5
chr33	6189594	ENSGALG00000049232	BIO5
chr26	4717878	APOBEC2	BIO14
chr31	3775649	ENSGALG00000033787	BIO2,BIO8
chr11	4744292	FTO	BIO19
chr12	15527474	TAFA1	BIO15
chr17	3820463	ASTN2	BIO15
chr31	3746910
chr31	3707215	ENSGALG00000048562	BIO5
chr33	6154357
chr3	59697404
chr3	59402280
chr19	4724515
chr23	2481904	LIN28A	BIO2
chr31	3681735
chr33	6120840
chr8	20735700	SLC6A9	BIO8
chr5	25769156
chr31	3643105
chr27	6147506
chr33	6051408	ENSGALG00000035365	BIO15
chr28	3256131	ENSGALG00000015203	BIO10
chr10	17215793	IGF1R	BIO9
chr33	6049822	ENSGALG00000035365	BIO15
chr15	7204268	SGSM1	BIO13,BIO16
chr31	3618998
chr33	6039702	NCKAP1L	BIO5,BIO8,BIO10
chr16	2277258	ENSGALG00000040101	BIO2,BIO5,BIO8
chr33	6028269	PDE1B	BIO5,BIO10,BIO15
chr33	6026798
chr33	6015871	PPP1R1A	BIO5,BIO9
chr4	82016771	ENSGALG00000015626	BIO5
chr31	3485793
chr33	6012630	PPP1R1A	BIO5,BIO9
chr33	6009516
chr32	541325	ENSGALG00000051456	BIO15
chr7	26345545
chr9	16289795
chr25	2835669	ENSGALG00000054117,ENSGALG00000047532	BIO13
chr33	6007860
chr13	5795571	TENM2	BIO8
chr4	79801096	KIAA0232	BIO15
chr8	20211858
chr1	122363597	NHS	BIO13
chr33	6004378	ENSGALG00000037826	BIO5,BIO10
chr33	5997606
chr2	97489043
chr1	121436669	SH3KBP1	BIO13
chr25	2805841
chr25	2803658
chr33	5990835
chr33	5952055	RAPGEF3	BIO5
chr33	5941953
chr2	91576953	ZNF407	BIO5
chr27	6127463	ENSGALG00000001525	BIO15
chr33	5923389
chr27	6110489	UBE2Z	BIO15
chr31	3480192
chr2	90173236	ENSGALG00000013624	BIO16
chr4	79563897	ENSGALG00000015531	BIO15
chr9	16166249
chr31	3471085
chr33	5915068	TWIST3	BIO8,BIO18
chr33	5912147	TWIST3	BIO8,BIO18
chr33	5904891	HDAC7	BIO5,BIO8,BIO12,BIO13,BIO16,BIO17,BIO19
chr14	5580102	EPN2	BIO2
chr16	2273337	ENSGALG00000040101	BIO2,BIO5,BIO8
chr33	5903949	HDAC7	BIO5,BIO8,BIO12,BIO13,BIO16,BIO17,BIO19
chr4	79080708
chr1	119856352
chr4	79075008
chr7	25623851
chr4	77330354
chr22	4820513
chr27	6105135	UBE2Z	BIO15
chr33	5902964	HDAC7	BIO5,BIO8,BIO12,BIO13,BIO16,BIO17,BIO19
chr33	5900880	HDAC7	BIO5,BIO8,BIO12,BIO13,BIO16,BIO17,BIO19
chr16	2099358	ENSGALG00000050091,ENSGALG00000047380,ENSGALG00000052732	BIO2,BIO5,BIO7,BIO12,BIO13,BIO16,BIO18
chr33	5889728	HDAC7	BIO5,BIO8,BIO12,BIO13,BIO16,BIO17,BIO19
chr16	2088214	Y-LEC1,ENSGALG00000050091,ENSGALG00000047380	BIO2,BIO5,BIO7,BIO12,BIO13,BIO16,BIO18
chr33	5883391	HDAC7	BIO5,BIO8,BIO12,BIO13,BIO16,BIO17,BIO19
chr1	115393454
chr13	5742269	TENM2	BIO8
chr33	5879894	HDAC7	BIO5,BIO8,BIO12,BIO13,BIO16,BIO17,BIO19
chr4	77088407
chr1	113335249	DDX3X	BIO1
chr28	3178238	RBM3	BIO15
chr30	700017	ILVBL	BIO1,BIO13,BIO16
chr33	5870411	HDAC7	BIO5,BIO8,BIO12,BIO13,BIO16,BIO17,BIO19
chr1	111694766
chr4	76694537	CC2D2A	BIO15
chr33	5826423
chr31	3459454
chr33	5823390
chr1	110927006	PKNOX1	BIO5,BIO10
chr33	5806820	ASIC1	BIO2
chr1	110703313
chr2	89071334
chr16	2053115	ENSGALG00000050091,ENSGALG00000047380,ENSGALG00000049208,ENSGALG00000054397,ENSGALG00000048063	BIO2,BIO5,BIO7,BIO8,BIO10,BIO12,BIO13,BIO16,BIO18
chr33	5781690
chr16	2000996	ENSGALG00000049208	BIO2,BIO5,BIO8,BIO10
chr16	1995400	ENSGALG00000049208,ENSGALG00000052376	BIO2,BIO5,BIO8,BIO10
chr27	6082143
chr31	3449935
chr1	109928300	DSCAM	BIO1,BIO4,BIO6,BIO7,BIO9,BIO11
chr33	5750392	LIMA1	BIO5,BIO15,BIO17
chr1	109442465	IGSF5	BIO5,BIO8,BIO10
chr10	14556299
chr33	5742382	LIMA1	BIO5,BIO15,BIO17
chr5	25731147	ENSGALG00000026584	BIO13
chr24	4439943	UBE4A	BIO19
chr4	73293957	RBPJ	BIO5
chr6	18016334
chr5	25669732
chr31	3409781
chr33	5726628
chr3	54128591
chr3	48451852	PPP1R14C	BIO14,BIO17
chr1	107669814
chr13	5449655
chr23	2394116	ENSGALG00000029066	BIO5,BIO10
chr2	86635394
chr27	5989652	PHB	BIO13
chr26	4419527
chr19	1066297	ENSGALG00000001110	BIO15
chr1	105835822	TIAM1	BIO12,BIO13,BIO16
chr33	5714419	LARP4	BIO3,BIO5,BIO12,BIO14,BIO15,BIO17
chr1	100062960	USP25	BIO15
chr6	17685451	GBF1	BIO8
chr33	5709027	LARP4	BIO3,BIO5,BIO12,BIO14,BIO15,BIO17
chr1	100039484	USP25	BIO15
chr14	4582992
chr27	5874680	MPP3	BIO8
chr1	100001623	USP25	BIO15
chr6	16748769	ENSGALG00000005156	BIO13,BIO16
chr4	72957504
chr33	5700810
chr2	85713389
chr12	15452213	TAFA1	BIO15
chr19	2368703
chr13	4669756
chr33	5691470
chr31	3327798
chr25	2796604	MEF2D	BIO12,BIO13,BIO16
chr33	5680427
chr2	82667342
chr16	1988347	ENSGALG00000049208,ENSGALG00000052376	BIO2,BIO5,BIO8,BIO10
chr18	5971062	MMD	BIO5
chr33	5667718	DIP2B	BIO5,BIO8,BIO10,BIO12,BIO14,BIO15,BIO16,BIO17,BIO18
chr33	5662865	DIP2B	BIO5,BIO8,BIO10,BIO12,BIO14,BIO15,BIO16,BIO17,BIO18
chr12	14412957	MAGI1	BIO3
chr27	5856822
chr33	5653755	DIP2B	BIO5,BIO8,BIO10,BIO12,BIO14,BIO15,BIO16,BIO17,BIO18
chr8	15353644	ZNF326	BIO2
chr18	5573180
chr27	5800207	NXPH3	BIO15
chr5	25617509
chr1	99993307	USP25	BIO15
chr1	99988131	USP25	BIO15
chr1	99985003	USP25	BIO15
chr2	78322433
chr4	69122562	PDS5A	BIO8
chr33	5651371	DIP2B	BIO5,BIO8,BIO10,BIO12,BIO14,BIO15,BIO16,BIO17,BIO18
chr33	5645125
chr17	3560100	PAPPA	BIO14,BIO17
chr5	22337326	TSPAN18	BIO19
chr1	99955251
chr26	4031138	NGF	BIO18
chr28	3143278
chr1	99920065
chr25	2780429	MEF2D	BIO12,BIO13,BIO16
chr33	5621984
chr1	99748239	NRIP1	BIO15
chr4	68988304
chr4	68647521	UCHL1	BIO5,BIO10
chr28	3052870	SBNO2	BIO15
chr28	3025314	ARHGAP45	BIO18
chr1	97980301	ROBO1	BIO2
chr1	97164020
chr6	12374811
chr1	96959107
chr17	2595893	CACNA1B	BIO2,BIO17
chr1	96635067	GBE1	BIO16
chr5	22244292	CD82	BIO18
chr19	3404865	ZZEF1	BIO15
chr1	95311049
chr20	10634197
chr2	77192490
chr2	73444801
chr27	5735540	FAM117A	BIO1,BIO4,BIO6,BIO7,BIO9,BIO11
chr16	1980223	ENSGALG00000049208	BIO2,BIO5,BIO8,BIO10
chr1	93964070
chr31	3253474
chr4	65725393	ENSGALG00000013943	BIO18
chr13	3800125
chr1	93773193
chr4	62184847
chr21	4225491	PLEKHM2	BIO5
chr7	23574828	PECR	BIO13,BIO16
chr9	15937694	EIF2B5	BIO15
chr20	10480687
chr33	5598375	ENSGALG00000043736	BIO5
chr5	19219297	CD44	BIO15
chr31	3172587
chr33	5582036
chr31	3131379
chr3	47340735	SAMD5	BIO14,BIO17,BIO19
chr16	1865335	ENSGALG00000050132	BIO15
chr31	3129017	ENSGALG00000037650	BIO5,BIO10
chr31	2858218
chr1	93643421	IGSF3	BIO12
chr25	2732034
chr33	5533309	SARNP	BIO2,BIO12,BIO13,BIO14,BIO15,BIO16,BIO17,BIO18
chr3	45278264
chr6	10441420	SGMS1	BIO15
chr33	5527306	SARNP	BIO2,BIO12,BIO13,BIO14,BIO15,BIO16,BIO17,BIO18
chr33	5518507	SARNP	BIO2,BIO12,BIO13,BIO14,BIO15,BIO16,BIO17,BIO18
chr27	5590473	PDK2	BIO1,BIO4,BIO6,BIO7,BIO9,BIO11
chr2	68849794
chr25	2689963
chr21	4144171	MTOR	BIO9
chr33	5516229
chr2	68089247	PHLPP1	BIO12
chr9	15765925
chr1	93527534
chr2	66865286
chr2	66733640
chr12	11630154
chr14	4251113	SDK1	BIO19
chr15	5020488	NCOR2	BIO9,BIO17
chr33	5496241	ENSGALG00000046727	BIO2,BIO8,BIO18
chr7	23567993
chr33	5471293	ITGA7	BIO2
chr31	2573808
chr33	5468632	MCRS1	BIO5
chr33	5445820	DNAJC22	BIO8,BIO13,BIO16
chr23	2373175	ENSGALG00000041258	BIO15
chr3	42415516
chr33	5442722	DNAJC22	BIO8,BIO13,BIO16
chr5	17002640
chr21	3821513	PEX14	BIO9
chr33	5440156
chr1	93522496
chr1	88603709
chr1	87875642	CBLB	BIO3,BIO4
chr2	66258475	SLC22A23	BIO5,BIO10
chr31	2490131	METTL3	BIO2,BIO5,BIO9,BIO10,BIO12,BIO13,BIO16,BIO18
chr22	4277203
chr33	5439198
chr2	65962898
chr33	5437423
chr33	5435145
chr27	5429489	SLC4A1	BIO18
chr33	5434045
chr31	2487745	METTL3	BIO2,BIO5,BIO9,BIO10,BIO12,BIO13,BIO16,BIO18
chr33	5430667
chr31	2484074	METTL3	BIO2,BIO5,BIO9,BIO10,BIO12,BIO13,BIO16,BIO18
chr33	5428862
chr27	5390793	MAPT	BIO2,BIO18
chr33	5425982	PRPH	BIO3
chr31	2483920	METTL3	BIO2,BIO5,BIO9,BIO10,BIO12,BIO13,BIO16,BIO18
chr5	16389327
chr33	5403125	KRT18	BIO2,BIO12,BIO14,BIO15,BIO17
chr33	5400287
chr1	87814071	CBLB	BIO3,BIO4
chr33	5396441
chr28	3008273	ENSGALG00000046825	BIO15
chr31	2465349	ENSGALG00000049484	BIO3,BIO13,BIO16
chr33	5393058	ENSGALG00000050400	BIO8
chr6	5769715
chr9	15127879	ENSGALG00000048048	BIO13
chr27	5132387	DCAF7	BIO2
chr8	13875851	SLC44A3	BIO5
chr31	2459159
chr27	5081562	ACE	BIO2,BIO12,BIO13,BIO16
chr3	42190951	KIF25	BIO8
chr27	5069831	ACE	BIO2,BIO12,BIO13,BIO16
chr27	5060403
chr31	2455567
chr31	2454376
chr33	5354412	ENSGALG00000050400	BIO8
chr26	3945842	ENSGALG00000002170	BIO2,BIO4,BIO6,BIO7,BIO9,BIO11,BIO12
chr33	5289478
chr16	1751036	POLR2I,ENSGALG00000050132	BIO2,BIO12,BIO14,BIO15,BIO17
chr28	2456450
chr1	86688559
chr2	65481716	LYRM4,PRKAG2	BIO3,BIO12,BIO13,BIO16
chr4	62174482
chr8	13549808
chr26	3660152
chr31	2449402
chr33	5245617
chr27	5056565	TANC2,CYB561	BIO4,BIO5,BIO7,BIO13,BIO18
chr2	65458223	LYRM4,PRKAG2	BIO3,BIO12,BIO13,BIO16
chr11	1895627	FA2H	BIO12,BIO13,BIO16
chr1	86657998
chr18	5251429	CA10	BIO8
chr31	2445618
chr33	5217507	KRT7	BIO15
chr1	86503609	NXPE3	BIO13
chr17	2564127	CACNA1B	BIO2,BIO17
chr4	51606529	STAP1	BIO2
chr1	85769933	ENSGALG00000053198,CMSS1	BIO3
chr8	12511693	FRRS1	BIO18
chr33	5209489
chr16	1498358	ENSGALG00000043671,ENSGALG00000048938,ENSGALG00000050222	BIO2,BIO3,BIO4,BIO5,BIO7,BIO8,BIO11,BIO12,BIO13,BIO16,BIO17,BIO18
chr5	16155079	LRRC56	BIO5
chr30	652085	C3	BIO2,BIO5,BIO12,BIO13,BIO14,BIO16,BIO17
chr1	84431077	BOC	BIO18
chr3	33634338	CEBPZ	BIO18
chr27	5002694	TANC2	BIO4,BIO5,BIO7,BIO13,BIO18
chr33	5185114
chr33	5182272
chr33	5162536
chr33	5143616
chr1	82481808	LSAMP	BIO8
chr25	2624182	MRPL24	BIO8
chr31	2422020
chr16	1447247	ENSGALG00000043671,ENSGALG00000048938,ENSGALG00000050222	BIO2,BIO3,BIO4,BIO5,BIO7,BIO8,BIO11,BIO12,BIO13,BIO16,BIO17,BIO18
chr33	5131616	AQP2	BIO5,BIO15
chr14	3686655	TTYH3	BIO19
chr1	81176445
chr2	63158384	ELOVL2	BIO1,BIO5,BIO10
chr25	2613472	PRCC	BIO13
chr2	62754730	HIVEP1	BIO5
chr33	5115155
chr11	1498312	ENSGALG00000044146	BIO12,BIO13,BIO16
chr33	5078883	SLC4A8	BIO12,BIO16
chr3	30396685	HSP90AB1	BIO4,BIO6,BIO7,BIO12
chr5	16004781	ENSGALG00000054561	BIO15
chr31	2415777
chr33	5070968
chr2	62336148	PHACTR1	BIO2
chr4	47056818
chr19	5880267	PIGS	BIO19
chr33	5053794	GALNT6	BIO19
chr2	62327338	PHACTR1	BIO2
chr31	2415113
chr15	4958629	NCOR2	BIO9,BIO17
chr33	5026209	DAZAP2	BIO1,BIO4,BIO5,BIO6,BIO9,BIO10,BIO11
chr33	5020247
chr4	42301122
chr24	3733057	GRIK4	BIO2
chr33	5009414
chr8	6082155
chr14	3637620
chr33	5009259
chr1	80595132	HGD	BIO13
chr10	12655845
chr10	12643733
chr2	62226933	TBC1D7	BIO14,BIO17
chr3	30061202	MDGA1	BIO14
chr33	5008976	ENSGALG00000049378	BIO5,BIO15
chr2	62144930	GFOD1	BIO1,BIO2,BIO6,BIO7,BIO8,BIO9,BIO10,BIO11,BIO12,BIO13,BIO16
chr5	15780245	TSPAN4	BIO17
chr33	5008430	ENSGALG00000049378	BIO5,BIO15
chr2	62033696	FAM8A1	BIO2
chr31	2414060
chr33	4999983	POU6F1	BIO2
chr1	78840469	ENSGALG00000014754	BIO1,BIO2,BIO6,BIO7,BIO8,BIO11,BIO13,BIO16
chr33	4998379
chr2	61986950	CAP2	BIO2,BIO12,BIO13,BIO16,BIO18
chr25	2496783	KIRREL1	BIO5
chr4	38102329
chr1	78822724	ENSGALG00000014754	BIO1,BIO2,BIO6,BIO7,BIO8,BIO11,BIO13,BIO16
chr33	4980406
chr14	3145741
chr19	2781465
chr33	4976079	CSRNP2	BIO8,BIO19
chr33	4974484	CSRNP2	BIO8,BIO19
chr22	4220815
chr23	2104676
chr25	2480075
chr26	3577745	TAFA3	BIO15
chr33	4965567	LETMD1	BIO19
chr2	61964896	CAP2	BIO2,BIO12,BIO13,BIO16,BIO18
chr6	5499800	CSGALNACT2	BIO8
chr33	4946341	SLC11A2	BIO2,BIO5,BIO10,BIO12
chr33	4946230	SLC11A2	BIO2,BIO5,BIO10,BIO12
chr23	2046516	SYTL1	BIO5
chr33	4922839	SLC11A2,ENSGALG00000035818	BIO2,BIO5,BIO10,BIO12
chr25	2445093	VANGL2	BIO15
chr26	3460460	CTTNBP2NL	BIO13
chr4	38099387
chr33	4912614	SLC11A2,ENSGALG00000035818	BIO2,BIO5,BIO10,BIO12
chr3	28909895	DAAM2	BIO3
chr1	71436269	ENSGALG00000014551	BIO12
chr27	4982652	TANC2	BIO4,BIO5,BIO7,BIO13,BIO18
chr13	3588973	FBXW11	BIO13,BIO16
chr1	69697339
chr1	68956781
chr4	35052316	HERC3	BIO1
chr5	14606347	BRSK1	BIO15
chr14	2910971
chr5	13415853		BIO15
chr11	1405725	ENSGALG00000026043	BIO1,BIO9
chr33	4880155
chr3	27242498
chr31	2412649
chr22	3940189
chr8	5886666
chr16	1440528	ENSGALG00000043671,ENSGALG00000048938,ENSGALG00000050222	BIO2,BIO3,BIO4,BIO5,BIO7,BIO8,BIO11,BIO12,BIO13,BIO16,BIO17,BIO18
chr33	4743568
chr3	26215311	SRBD1	BIO12
chr27	4975694	TANC2	BIO4,BIO5,BIO7,BIO13,BIO18
chr1	68894154	ENSGALG00000014188	BIO13,BIO16
chr17	2364311	EHMT1	BIO15
chr4	29628954
chr33	4735143	LRP1	BIO1,BIO2,BIO6,BIO9,BIO11,BIO12,BIO13,BIO14,BIO15,BIO16,BIO17,BIO18,BIO19
chr2	61263328	JARID2	BIO2
chr16	1440091	ENSGALG00000043671,ENSGALG00000048938,ENSGALG00000050222	BIO2,BIO3,BIO4,BIO5,BIO7,BIO8,BIO11,BIO12,BIO13,BIO16,BIO17,BIO18
chr2	58292681
chr2	57074106
chr27	4945731	TANC2	BIO4,BIO5,BIO7,BIO13,BIO18
chr27	4925333	TANC2	BIO4,BIO5,BIO7,BIO13,BIO18
chr12	8899566	ARHGEF3	BIO2
chr33	4725653	LRP1	BIO1,BIO2,BIO6,BIO9,BIO11,BIO12,BIO13,BIO14,BIO15,BIO16,BIO17,BIO18,BIO19
chr33	4719752	LRP1	BIO1,BIO2,BIO6,BIO9,BIO11,BIO12,BIO13,BIO14,BIO15,BIO16,BIO17,BIO18,BIO19
chr33	4717158	LRP1	BIO1,BIO2,BIO6,BIO9,BIO11,BIO12,BIO13,BIO14,BIO15,BIO16,BIO17,BIO18,BIO19
chr8	4569524	NOTCH2	BIO13,BIO16
chr31	2409192
chr3	26178682
chr16	1434058	ENSGALG00000043671,ENSGALG00000048938,ENSGALG00000050222	BIO2,BIO3,BIO4,BIO5,BIO7,BIO8,BIO11,BIO12,BIO13,BIO16,BIO17,BIO18
chr25	1958407	TXNIP	BIO5
chr33	4705351	LRP1	BIO1,BIO2,BIO6,BIO9,BIO11,BIO12,BIO13,BIO14,BIO15,BIO16,BIO17,BIO18,BIO19
chr7	22381651
chr31	2404899
chr1	67977675	INTS13	BIO12,BIO16
chr4	23711872
chr26	3274402	INKA2,TRAF3IP3	BIO2
chr31	2394848
chr27	4722337	ITGB3	BIO2
chr2	56519041
chr9	7014897	PXYLP1	BIO2
chr23	1385086
chr33	4701543	LRP1	BIO1,BIO2,BIO6,BIO9,BIO11,BIO12,BIO13,BIO14,BIO15,BIO16,BIO17,BIO18,BIO19
chr4	22871140	FSTL5	BIO2
chr25	1937629
chr22	3838078
chr25	1903276
chr1	67949963	ENSGALG00000047534	BIO16
chr10	11375099
chr31	2384279
chr33	4698221	LRP1	BIO1,BIO2,BIO6,BIO9,BIO11,BIO12,BIO13,BIO14,BIO15,BIO16,BIO17,BIO18,BIO19
chr33	4695359	LRP1	BIO1,BIO2,BIO6,BIO9,BIO11,BIO12,BIO13,BIO14,BIO15,BIO16,BIO17,BIO18,BIO19
chr2	45975493	MLH1	BIO5
chr3	26173787
chr16	1385886	ENSGALG00000048938,ENSGALG00000050222	BIO2,BIO3,BIO4,BIO5,BIO7,BIO8,BIO11,BIO12,BIO16,BIO17,BIO18
chr26	3198683	TRAF3IP3,C6orf132	BIO2,BIO19
chr31	2382363
chr2	38802337
chr23	1383896
chr2	33193946
chr23	1383446
chr23	1266474
chr31	2381714
chr33	4670504	LRP1,NXPH4	BIO1,BIO2,BIO6,BIO9,BIO11,BIO12,BIO13,BIO14,BIO15,BIO16,BIO17,BIO18,BIO19
chr33	4664191	ENSGALG00000052983	BIO5
chr3	24704305
chr12	8310668	WNT5A	BIO8
chr21	3037614
chr2	32933114
chr33	4655292
chr25	1897882	ENSGALG00000053181	BIO13
chr31	2376364
chr33	4441370
chr18	5136338
chr2	31143520	GPNMB	BIO13,BIO16
chr7	16099938
chr6	5030043	ENSGALG00000002395	BIO2
chr33	4126510	MARS	BIO18
chr3	23512885
chr33	4072441
chr22	3747087
chr26	2613670
chr31	2373079
chr7	9377602
chr5	10656981	COPB1	BIO13,BIO16
chr22	3647577	ENSGALG00000051860	BIO5,BIO10
chr33	4058243
chr27	4642681
chr2	30826229
chr6	4814605
chr1	67387018
chr2	29926880	MACC1	BIO19
chr1	65897193	SOX5	BIO13,BIO15
chr2	29893626
chr4	13776642	ACSL4	BIO19
chr33	4025549
chr20	10060614	FOXS1	BIO2
chr1	65852840	SOX5	BIO13,BIO15
chr26	2457694	ENSGALG00000000816	BIO2,BIO15
chr27	4430522
chr33	3809232	DCTN2	BIO3,BIO14,BIO17
chr3	21747723	RPS6KC1	BIO1,BIO9,BIO10
chr30	614157	C3	BIO2,BIO5,BIO12,BIO13,BIO14,BIO16,BIO17
chr33	3807332	DCTN2	BIO3,BIO14,BIO17
chr33	3792461	KIF5A	BIO2
chr2	29805561
chr28	1935285
chr1	65744535
chr1	61543434	CACNA1C	BIO15
chr1	60530557
chr3	21518157
chr9	5285891
chr10	10234212	SEMA6D	BIO19
chr14	2578780
chr18	4703437	UNK	BIO5
chr23	1245758
chr26	2410284	ENSGALG00000000816	BIO2,BIO15
chr27	4257709	ASIC2	BIO15
chr1	60518940	WNK1	BIO3,BIO9
chr33	3751479	ENSGALG00000049672	BIO5,BIO10
chr2	26360116	ENSGALG00000010718	BIO2
chr1	60452582	WNK1	BIO3,BIO9
chr31	2370825
chr33	3713100
chr16	1353402	ENSGALG00000049417,ENSGALG00000048938,ENSGALG00000050222	BIO2,BIO3,BIO4,BIO5,BIO7,BIO8,BIO11,BIO12,BIO13,BIO16,BIO17,BIO18
chr33	3404422
chr20	9777368	STK35	BIO5
chr33	3385658
chr1	57316633	DENND11	BIO5
chr27	4138643
chr33	3375320	ADCY6	BIO5,BIO8
chr2	24645830	TAC1	BIO15
chr23	1182555
chr33	3291551	ACVR1B	BIO3
chr3	21508784
chr27	4078674
chr1	56305962	ENSGALG00000012796	BIO2
chr33	3259226
chr3	20501433	USH2A	BIO1
chr25	1877863	SV2A	BIO5,BIO10
chr5	10626548
chr18	4550851	SRP68	BIO5
chr33	3257864
chr31	2369995
chr12	8244204
chr2	24409711
chr2	24049175	DYNC1I1	BIO19
chr6	4774699
chr24	3403901
chr1	54002871
chr14	2077106
chr27	4047108
chr33	3242937
chr33	3236135
chr27	3990491	ARHGAP27	BIO2,BIO14
chr33	3218154	SCN8A	BIO2,BIO8,BIO15
chr30	596691	C3,ENSGALG00000045115	BIO2,BIO5,BIO12,BIO13,BIO14,BIO16,BIO17
chr1	53658949
chr12	5411783	CNBP	BIO8
chr33	3212086	SCN8A	BIO2,BIO8,BIO15
chr7	4636461	UBE2F	BIO2
chr17	2233214	DDR1	BIO14
chr31	2369961
chr16	1320787	ENSGALG00000049417,ENSGALG00000048816,ENSGALG00000048938,ENSGALG00000050222	BIO2,BIO3,BIO4,BIO5,BIO7,BIO8,BIO11,BIO12,BIO13,BIO16,BIO17,BIO18
chr33	3181679
chr13	3398666	CTNNA1	BIO12,BIO13,BIO16,BIO18
chr33	3179795
chr33	3171314
chr1	51097895	EIF3L,ANKRD54	BIO5,BIO10
chr1	48149740
chr31	2369566
chr2	23393231	ENSGALG00000035994	BIO12
chr33	3169136
chr1	48108055
chr5	10452434
chr33	3164395	ENSGALG00000036550	BIO2,BIO12,BIO17
chr33	2954643
chr3	19324704
chr33	2775569
chr33	2753036
chr27	3955243	GPATCH8,ITGA2B	BIO8,BIO12,BIO13,BIO16,BIO18
chr9	3831244	LIPH,MAP3K13	BIO15
chr2	23237513
chr1	45813636	ELK3	BIO2
chr30	582670	EVI5L,C3	BIO2,BIO5,BIO12,BIO13,BIO14,BIO16,BIO17
chr30	581692	C3,EVI5L	BIO2,BIO5,BIO12,BIO13,BIO14,BIO16,BIO17
chr31	2362636
chr33	2743570
chr33	2710330
chr4	13468596
chr16	1316265	ENSGALG00000049417,ENSGALG00000048816,ENSGALG00000048938,ENSGALG00000050222,ENSGALG00000048517	BIO2,BIO3,BIO4,BIO5,BIO7,BIO8,BIO11,BIO12,BIO13,BIO16,BIO17,BIO18
chr31	2361679
chr33	2688594	ENSGALG00000049109	BIO13,BIO16
chr33	2577634	ENSGALG00000036079	BIO1,BIO2,BIO5,BIO6,BIO8,BIO9,BIO11,BIO13,BIO17
chr28	1091958	TJP3	BIO14,BIO17,BIO19
chr31	2361449
chr33	2576151	ENSGALG00000036079	BIO1,BIO2,BIO5,BIO6,BIO8,BIO9,BIO11,BIO13,BIO17
chr25	1843579	SF3B4	BIO15
chr7	4150327	SPAG16	BIO13
chr26	2189583	MFSD4A	BIO2
chr27	3936422	GPATCH8	BIO8,BIO12,BIO13,BIO16,BIO18
chr23	1136158
chr6	4762913
chr2	23023471	VPS50	BIO5
chr4	12388546	NEXMIF	BIO8
chr16	1265188	ENSGALG00000048816,ENSGALG00000048938,ENSGALG00000050222	BIO2,BIO3,BIO4,BIO5,BIO7,BIO8,BIO11,BIO12,BIO13,BIO16,BIO17,BIO18
chr20	8180138	SLCO4A1	BIO5
chr8	3799721	CDC73	BIO14,BIO15,BIO17
chr33	2565013	ENSGALG00000036079	BIO1,BIO2,BIO5,BIO6,BIO8,BIO9,BIO11,BIO13,BIO17
chr4	12296738	ENSGALG00000007740	BIO5
chr16	1261069	ENSGALG00000048816,ENSGALG00000048938,ENSGALG00000050222	BIO2,BIO3,BIO4,BIO5,BIO7,BIO8,BIO11,BIO12,BIO13,BIO16,BIO17,BIO18
chr33	2555034	ENSGALG00000036079	BIO1,BIO2,BIO5,BIO6,BIO8,BIO9,BIO11,BIO13,BIO17
chr33	2493720	ENSGALG00000036079,ENSGALG00000048811	BIO1,BIO2,BIO5,BIO6,BIO8,BIO9,BIO11,BIO13,BIO17
chr7	3560267
chr15	4685991	TMEM132B	BIO5,BIO19
chr31	2350686
chr33	2481810	ENSGALG00000036079,ENSGALG00000041504,ENSGALG00000048811,METTL3	BIO1,BIO2,BIO5,BIO6,BIO8,BIO9,BIO11,BIO13,BIO17
chr33	2437367	ENSGALG00000036079,ENSGALG00000048811	BIO1,BIO2,BIO5,BIO6,BIO8,BIO9,BIO11,BIO13,BIO17
chr33	2320266	ENSGALG00000054705	BIO12,BIO13,BIO16,BIO18
chr33	2307133	ENSGALG00000054729	BIO2,BIO7,BIO12
chr20	5406623	TTPAL	BIO8
chr33	2288657
chr26	2084136
chr3	18051198	DISP1	BIO17
chr4	12125239	CHIC1	BIO15
chr11	944701	EDC4	BIO14
chr31	2348103
chr33	2220929	ENSGALG00000049845	BIO1,BIO2,BIO6,BIO9,BIO11,BIO12,BIO13,BIO14,BIO16,BIO17,BIO18
chr33	2213208	ENSGALG00000049845	BIO1,BIO2,BIO6,BIO9,BIO11,BIO12,BIO13,BIO14,BIO16,BIO17,BIO18
chr6	4757879
chr18	4488773	RNF157	BIO13,BIO16,BIO18
chr23	731244
chr31	2347723
chr33	2212177	ENSGALG00000049845	BIO1,BIO2,BIO6,BIO9,BIO11,BIO12,BIO13,BIO14,BIO16,BIO17,BIO18
chr33	2181400
chr33	2164567
chr33	2135380
chr31	2347317
chr33	2105210
chr1	44884774	UBE2N	BIO15
chr33	2086136	ENSGALG00000048175	BIO1,BIO2,BIO6,BIO7,BIO8,BIO11,BIO12,BIO14,BIO17,BIO19
chr24	3277864
chr31	2344602
chr3	15844260	SYNDIG1	BIO2
chr33	2048142	ENSGALG00000048175	BIO1,BIO2,BIO6,BIO7,BIO8,BIO11,BIO12,BIO14,BIO17,BIO19
chr1	44879674	UBE2N	BIO15
chr18	4359503
chr18	3954926
chr31	2313139	MAP2K7	BIO5
chr31	2294682	ENSGALG00000047610	BIO5
chr31	2288908	ENSGALG00000047610	BIO5
chr33	2037844	ENSGALG00000048175	BIO1,BIO2,BIO6,BIO7,BIO8,BIO11,BIO12,BIO14,BIO17,BIO19
chr3	11433079
chr6	3477854
chr13	3377094	CTNNA1	BIO12,BIO13,BIO16,BIO18
chr25	1563851	ENSGALG00000037802	BIO1,BIO9
chr31	2267427	ENSGALG00000054294,ENSGALG00000054251	BIO8
chr31	2235192	ENSGALG00000049504	BIO14,BIO15,BIO17
chr33	1973290	ENSGALG00000048175,ENSGALG00000052602	BIO1,BIO2,BIO6,BIO7,BIO8,BIO11,BIO12,BIO14,BIO17,BIO19
chr33	1971910	ENSGALG00000048175,ENSGALG00000052602	BIO1,BIO2,BIO6,BIO7,BIO8,BIO11,BIO12,BIO14,BIO17,BIO19
chr33	1970629	ENSGALG00000048175	BIO1,BIO2,BIO6,BIO7,BIO8,BIO11,BIO12,BIO14,BIO17,BIO19
chr33	1964062	ENSGALG00000048175	BIO1,BIO2,BIO6,BIO7,BIO8,BIO11,BIO12,BIO14,BIO17,BIO19
chr16	1170686	ENSGALG00000048816,ENSGALG00000048938,ENSGALG00000050222	BIO2,BIO3,BIO4,BIO5,BIO7,BIO8,BIO11,BIO12,BIO13,BIO16,BIO17,BIO18
chr3	9208665	FAM179A	BIO8
chr31	2226895	RNASEK	BIO5
chr33	1928289	ENSGALG00000048175	BIO1,BIO2,BIO6,BIO7,BIO8,BIO11,BIO12,BIO14,BIO17,BIO19
chr1	44823505
chr4	11552893	ENSGALG00000029462	BIO8
chr16	1165607	ENSGALG00000048816,ENSGALG00000048938,ENSGALG00000050222	BIO2,BIO3,BIO4,BIO5,BIO7,BIO8,BIO11,BIO12,BIO13,BIO16,BIO17,BIO18
chr16	1097535	ENSGALG00000050447,ENSGALG00000048938,ENSGALG00000050222	BIO2,BIO3,BIO4,BIO5,BIO7,BIO8,BIO11,BIO12,BIO13,BIO16,BIO17,BIO18
chr2	20993292
chr2	20247561
chr4	9396759
chr5	7863551	ARNTL	BIO13,BIO16
chr10	10137571
chr14	1995569
chr21	2771365	AGRN	BIO17
chr31	2129657	SGALG00000048273	BIO5
chr33	1926135	ENSGALG00000048175	BIO1,BIO2,BIO6,BIO7,BIO8,BIO11,BIO12,BIO14,BIO17,BIO19
chr33	1868878
chr33	1835928
chr15	4589440	TMEM132B	BIO5,BIO19
chr2	19086999	ARL5B	BIO17
chr20	2964090	PTPRT	BIO5
chr25	1495085	IQGAP3	BIO8
chr27	3930782	GPATCH8	BIO8,BIO12,BIO13,BIO16,BIO18
chr31	1901979
chr31	1348615
chr16	999086	ENSGALG00000050447,ENSGALG00000048938,ENSGALG00000050222	BIO2,BIO3,BIO4,BIO5,BIO7,BIO8,BIO11,BIO12,BIO13,BIO16,BIO17,BIO18
chr19	8446741
chr31	1122213	ENSGALG00000048477	BIO14,BIO17
chr33	1797643	ENSGALG00000054311,ENSGALG00000045377	BIO2,BIO3,BIO15,BIO17
chr16	642312
chr18	2973550
chr1	39634867
chr2	18130645	NEBL	BIO2
chr5	7476270	SYT9	BIO18
chr8	2878814	CRB1	BIO1,BIO4,BIO6,BIO7,BIO9,BIO11
chr15	2103566	ENSGALG00000054877	BIO12,BIO13,BIO16
chr27	3897338	PSMD11	BIO13,BIO17
chr27	3894974	MYO1D,PSMD11	BIO2,BIO13
chr33	1784165	ENSGALG00000054311,ENSGALG00000045377	BIO2,BIO3,BIO15,BIO17
chr33	1779943	ENSGALG00000054311	BIO2,BIO3,BIO15,BIO17
chr33	1777312	ENSGALG00000054311	BIO2,BIO3,BIO15,BIO17
chr33	1737982	ENSGALG00000053747,ENSGALG00000054846	BIO2,BIO12,BIO17,BIO18
chr16	638681	ENSGALG00000051428	BIO2,BIO12,BIO14,BIO17,BIO18,BIO19
chr22	2572101	ASH2L	BIO5
chr31	991701
chr33	1719608	ENSGALG00000054897,ENSGALG00000053747	BIO2,BIO12,BIO17,BIO18
chr2	17680467
chr33	1671706	ENSGALG00000053747,ENSGALG00000053470	BIO2,BIO12,BIO17,BIO18
chr26	1781555
chr18	2872499
chr31	972444
chr8	2470727
chr33	1655313	ENSGALG00000053747	BIO2,BIO12,BIO17,BIO18
chr33	1652570	ENSGALG00000053747	BIO2,BIO12,BIO17,BIO18
chr17	2048343	PNPLA7	BIO14,BIO17
chr1	37710377
chr2	17446340
chr2	17152732	KIAA1217	BIO19
chr31	961395
chr2	16922535	ARHGAP21	BIO9
chr10	9816629
chr1	33896540	GNS	BIO12
chr33	1645336	ENSGALG00000053747,ENSGALG00000046913	BIO2,BIO12,BIO17,BIO18
chr1	31486053
chr2	16259035
chr33	1596243	ENSGALG00000053747,ENSGALG00000046913	BIO2,BIO12,BIO17,BIO18
chr31	734632
chr33	1572166
chr25	1486103	IQGAP3	BIO19
chr33	1553295
chr33	1540511
chr1	26865563
chr33	1502319
chr33	1427084	ENSGALG00000047841,ENSGALG00000053200	BIO15
chr33	1360710	ENSGALG00000049392	BIO13
chr33	1346894	ENSGALG00000051719	BIO12,BIO14,BIO17
chr33	1313344
chr33	1268465
chr33	1263035
chr33	1215448	ENSGALG00000049458	BIO9,BIO15
chr25	337461	ENSGALG00000050187	BIO13,BIO16
chr5	5994789	ENSGALG00000048040	BIO5
chr31	692195
chr13	2669968	HDAC3	BIO3
chr27	3857071	MYO1D,FMNL1	BIO2
chr28	997413
chr33	1214931	ENSGALG00000049458	BIO9,BIO15
chr33	1204223	ENSGALG00000049458	BIO9,BIO15
chr8	1596471	SLC25A24	BIO15
chr2	9899912
chr31	622016
chr33	1117261	ENSGALG00000053395,ENSGALG00000049158,ENSGALG00000046143	BIO2,BIO4,BIO5,BIO6,BIO7,BIO10,BIO11,BIO12,BIO13,BIO14,BIO15,BIO16,BIO17,BIO19
chr33	1065361	ENSGALG00000053395,ENSGALG00000049158	BIO2,BIO4,BIO5,BIO6,BIO7,BIO10,BIO11,BIO12,BIO13,BIO14,BIO15,BIO16,BIO17,BIO19
chr20	1427304	MAP1LC3A	BIO8
chr4	5964949
chr33	1053875	ENSGALG00000053395,ENSGALG00000049158	BIO2,BIO4,BIO5,BIO6,BIO7,BIO10,BIO11,BIO12,BIO13,BIO14,BIO15,BIO16,BIO17,BIO19
chr33	981311	ENSGALG00000047375,ENSGALG00000053395,ENSGALG00000049158	BIO2,BIO4,BIO5,BIO6,BIO7,BIO10,BIO11,BIO12,BIO13,BIO14,BIO15,BIO16,BIO17,BIO18,BIO19
chr33	964113	ENSGALG00000047375,ENSGALG00000053077,ENSGALG00000053395,ENSGALG00000049158	BIO2,BIO4,BIO5,BIO6,BIO7,BIO10,BIO11,BIO12,BIO13,BIO14,BIO15,BIO16,BIO17,BIO18,BIO19
chr30	579471	C3,EVI5L	BIO2,BIO5,BIO12,BIO13,BIO14,BIO16,BIO17
chr4	4586895
chr33	962419	ENSGALG00000047375,ENSGALG00000053077,ENSGALG00000053395,ENSGALG00000049158	BIO2,BIO4,BIO5,BIO6,BIO7,BIO10,BIO11,BIO12,BIO13,BIO14,BIO15,BIO16,BIO17,BIO18,BIO19
chr33	937504	ENSGALG00000053077,ENSGALG00000053395,ENSGALG00000049158	BIO2,BIO4,BIO5,BIO6,BIO7,BIO10,BIO11,BIO12,BIO13,BIO14,BIO15,BIO16,BIO17,BIO18,BIO19
chr18	2225427	ARHGAP44	BIO14,BIO17
chr33	920847	ENSGALG00000053077,ENSGALG00000053420,ENSGALG00000053395,ENSGALG00000049158	BIO2,BIO4,BIO5,BIO6,BIO7,BIO10,BIO11,BIO12,BIO13,BIO14,BIO15,BIO16,BIO17,BIO18,BIO19
chr4	4067969
chr28	444834	FBN3	BIO14
chr16	637688	ENSGALG00000051428	BIO2,BIO12,BIO14,BIO17,BIO18,BIO19
chr16	635842	ENSGALG00000051428	BIO2,BIO12,BIO14,BIO17,BIO18,BIO19
chr27	3699296	GFAP	BIO2
chr25	168712	CTSS	BIO2
chr33	915097	ENSGALG00000053077,ENSGALG00000053420,ENSGALG00000053395,ENSGALG00000049158	BIO2,BIO4,BIO5,BIO6,BIO7,BIO10,BIO11,BIO12,BIO13,BIO14,BIO15,BIO16,BIO17,BIO18,BIO19
chr33	902438	ENSGALG00000053077,ENSGALG00000053420,ENSGALG00000053395,ENSGALG00000049158	BIO2,BIO4,BIO5,BIO6,BIO7,BIO10,BIO11,BIO12,BIO13,BIO14,BIO15,BIO16,BIO17,BIO18,BIO19
chr23	711450
chr31	442296
chr33	888498	ENSGALG00000053077,ENSGALG00000053420,ENSGALG00000053395,ENSGALG00000049158	BIO2,BIO4,BIO5,BIO6,BIO7,BIO10,BIO11,BIO12,BIO13,BIO14,BIO15,BIO16,BIO17,BIO18,BIO19
chr4	3966656
chr33	860971	ENSGALG00000053077,ENSGALG00000053420,ENSGALG00000053395,ENSGALG00000049158	BIO2,BIO4,BIO5,BIO6,BIO7,BIO10,BIO11,BIO12,BIO13,BIO14,BIO15,BIO16,BIO17,BIO18,BIO19
chr33	845038	ENSGALG00000053420,ENSGALG00000053395,ENSGALG00000049158	BIO2,BIO4,BIO5,BIO6,BIO7,BIO10,BIO11,BIO12,BIO13,BIO14,BIO15,BIO16,BIO17,BIO18,BIO19
chr27	3674694	EFTUD2	BIO15
chr12	3540357
chr33	781962	ENSGALG00000053395,ENSGALG00000049158	BIO2,BIO4,BIO5,BIO6,BIO7,BIO10,BIO11,BIO12,BIO13,BIO14,BIO15,BIO16,BIO17,BIO18,BIO19
chr33	780376	ENSGALG00000053395,ENSGALG00000049158	BIO2,BIO4,BIO5,BIO6,BIO7,BIO10,BIO11,BIO12,BIO13,BIO14,BIO15,BIO16,BIO17,BIO18,BIO19
chr33	760001	ENSGALG00000053395,ENSGALG00000049158	BIO2,BIO4,BIO5,BIO6,BIO7,BIO10,BIO11,BIO12,BIO13,BIO14,BIO15,BIO16,BIO17,BIO18,BIO19
chr2	9781025
chr33	748565	ENSGALG00000053395,ENSGALG00000049158	BIO2,BIO4,BIO5,BIO6,BIO7,BIO10,BIO11,BIO12,BIO13,BIO14,BIO15,BIO16,BIO17,BIO18,BIO19
chr13	2334077
chr15	1978363
chr31	442119
chr1	20850333
chr33	745275	ENSGALG00000053395,ENSGALG00000049158	BIO2,BIO4,BIO5,BIO6,BIO7,BIO10,BIO11,BIO12,BIO13,BIO14,BIO15,BIO16,BIO17,BIO18,BIO19
chr33	724981	ENSGALG00000053395,ENSGALG00000049158	BIO2,BIO4,BIO5,BIO6,BIO7,BIO10,BIO11,BIO12,BIO13,BIO14,BIO15,BIO16,BIO17,BIO18,BIO19
chr6	3170284
chr33	698304	ENSGALG00000053395,ENSGALG00000049158	BIO2,BIO4,BIO5,BIO6,BIO7,BIO10,BIO11,BIO12,BIO13,BIO14,BIO15,BIO16,BIO17,BIO18,BIO19
chr1	20697990	PLXNB2	BIO6
chr2	7796994	HTR5A,PAXIP1	BIO8
chr4	1298382	ENSGALG00000004169	BIO2,BIO12
chr12	3100953	RAD54L2,RBM6	BIO17,BIO19
chr13	1707196	CXXC5	BIO12,BIO13,BIO16,BIO18
chr26	1722349	ETNK2	BIO2
chr30	463659	NXNL1	BIO4,BIO6,BIO7,BIO9,BIO11
chr33	696399	ENSGALG00000053395,ENSGALG00000049158	BIO2,BIO4,BIO5,BIO6,BIO7,BIO10,BIO11,BIO12,BIO13,BIO14,BIO15,BIO16,BIO17,BIO18,BIO19
chr33	675942	ENSGALG00000053395,ENSGALG00000049158	BIO2,BIO4,BIO5,BIO6,BIO7,BIO10,BIO11,BIO12,BIO13,BIO14,BIO15,BIO16,BIO17,BIO18,BIO19
chr3	8215711
chr5	5816170	ENSGALG00000012103	BIO1
chr20	944188	PHF20	BIO15
chr33	650519	ENSGALG00000053395,ENSGALG00000049158	BIO2,BIO4,BIO5,BIO6,BIO7,BIO10,BIO11,BIO12,BIO13,BIO14,BIO15,BIO16,BIO17,BIO18,BIO19
chr33	622965	ENSGALG00000053395,ENSGALG00000049158,ENSGALG00000054611	BIO2,BIO4,BIO5,BIO6,BIO7,BIO10,BIO11,BIO12,BIO13,BIO14,BIO15,BIO16,BIO17,BIO18,BIO19
chr33	619409	ENSGALG00000053395,ENSGALG00000049158,ENSGALG00000054611	BIO2,BIO4,BIO5,BIO6,BIO7,BIO10,BIO11,BIO12,BIO13,BIO14,BIO15,BIO16,BIO17,BIO18,BIO19
chr18	1874980
chr15	1745887	GOLGA3	BIO8
chr33	591085	ENSGALG00000049158,ENSGALG00000052836,ENSGALG00000054611	BIO2,BIO4,BIO5,BIO6,BIO7,BIO10,BIO11,BIO12,BIO13,BIO14,BIO15,BIO16,BIO17,BIO18,BIO19
chr13	1060158
chr9	3724160	EHHADH	BIO18
chr30	338359	ENSGALG00000050937	BIO18
chr17	1949200	DPH7	BIO3,BIO4
chr33	586228	ENSGALG00000052836,ENSGALG00000054611	BIO2,BIO4,BIO5,BIO8,BIO10,BIO14,BIO15,BIO17,BIO18
chr15	176503
chr3	7098630
chr33	560097	ENSGALG00000054611	BIO2,BIO4,BIO5,BIO8,BIO10,BIO14,BIO15,BIO17,BIO18
chr1	15670104	CPNE8	BIO5
chr2	7059468
chr27	3473540	GOSR2	BIO14,BIO17
chr33	552177	ENSGALG00000054611	BIO2,BIO4,BIO5,BIO8,BIO10,BIO14,BIO15,BIO17,BIO18
chr33	523029	ENSGALG00000054611	BIO2,BIO4,BIO5,BIO8,BIO10,BIO14,BIO15,BIO17,BIO18
chr6	2794676	ENSGALG00000045754	BIO8
chr9	3463292	ENSGALG00000006724	BIO10
chr33	492527	ENSGALG00000045206	BIO2,BIO5,BIO10
chr1	11242803	SEMA3C	BIO18
chr33	489215
chr16	632023
chr33	482798
chr6	2453648	GRID1	BIO5
chr31	415747
chr33	453927
chr16	618009	ENSGALG00000054667	BIO7,BIO12,BIO13,BIO14,BIO16
chr1	7813805
chr25	109359	VPS45	BIO2,BIO12,BIO18
chr33	402485
chr18	1691930
chr23	291989
chr13	711303	ENSGALG00000052881	BIO10
chr25	89491	VPS45	BIO2,BIO12,BIO18
chr3	4830181
chr1	7807936
chr33	395532
chr33	383921	ENSGALG00000046428	BIO5,BIO10
chr19	6454971
chr16	614627
chr1	7804725
chr3	4649544
chr6	1500957	BICC1	BIO15
chr8	298935
chr23	287628
chr27	3314860
chr27	2335408	ENSGALG00000036395	BIO14,BIO17
chr33	368497
chr1	7460618	ENSGALG00000050213	BIO13,BIO16
chr33	359421
chr2	6507099
chr6	1489363
chr26	1282899
chr33	340293
chr2	4215598
chr33	338244
chr2	3828313
chr10	9427854
chr8	168595
chr1	1926310	ENSGALG00000047442	BIO18
chr1	1831491	ENSGALG00000047026	BIO8
chr31	153375
chr21	1014306
chr22	2247410
chr12	2045983
chr1	1599776	CPA5	BIO13
chr25	67162
chr3	4376801	ENSGALG00000030384	BIO13,BIO16,BIO18
chr21	595161	PLEKHG5	BIO2,BIO17
chr26	1257757
chr1	1075164
chr33	247236	ENSGALG00000047992	BIO2,BIO13,BIO16,BIO18
chr22	573540
chr5	5344688	ELP4	BIO2
chr1	378638
chr2	3700536	PTH2R	BIO13,BIO16
chr27	1901619	ENSGALG00000054753	BIO5
chr2	2451805	ARF1	BIO15
chr24	1726568
chr31	3213
chr3	3708831
chr10	1576582
chr26	784867	PHLDA3	BIO14
chr15	96946	TAF6	BIO5
chr33	220437	ENSGALG00000047992	BIO2,BIO13,BIO16,BIO18
chr33	183352	ENSGALG00000047992	BIO2,BIO13,BIO16,BIO18
chr14	1990940
chr33	161433
chr33	153066
chr2	894282

## Sheet: Table S7
Table S7: 5552 candidate SNPs associated with climatic variables as identified the individual-based spatial analysis implemented by Sambada.
Chromosome	SNP	Gene name	Associated climatic envirables
chr7	25233848	MRAS	BIO1,BIO5,BIO10
chr2	62144930	GFOD1	BIO1,BIO2,BIO4,BIO6,BIO7,BIO8,BIO9,BIO10,BIO11,BIO12,BIO13,BIO16,BIO18
chr11	11091678	WTIP	BIO1,BIO5,BIO10
chr30	141255
chr33	6260864	ENSGALG00000051652	BIO1,BIO4,BIO5,BIO6,BIO7,BIO9,BIO10,BIO11
chr5	36838950
chr1	91461701
chr2	106254614	OPN5L1	BIO1,BIO4,BIO5,BIO6,BIO7,BIO9,BIO10,BIO11,BIO12,BIO13,BIO16
chr30	96614	DNM2	BIO8,BIO10
chr1	113830911
chr1	15633615
chr27	4384979
chr6	20346706
chr14	14420401
chr11	7860477	MYLK3	BIO1,BIO4,BIO5,BIO6,BIO7,BIO9,BIO10,BIO11,BIO18
chr2	70385151
chr3	36541215	CHRM3	BIO1,BIO2,BIO5,BIO6,BIO10,BIO18
chr6	5935943	UBE2D1	BIO1,BIO2,BIO6,BIO7,BIO8,BIO10,BIO11
chr14	13338057
chr3	7098630
chr1	84381793	CFAP44	BIO1,BIO2,BIO6,BIO8,BIO10
chr26	1147020
chr28	3268013	NDUFS7	BIO1,BIO8,BIO10
chr2	65440578	FARS2	BIO1,BIO5,BIO6,BIO9,BIO10,BIO11,BIO12
chr12	7339578	ENSGALG00000038752	BIO5,BIO10
chr23	2203123	AHDC1	BIO5,BIO10
chr16	591085
chr12	11491637
chr9	4189705
chr11	17698397	ENSGALG00000041408	BIO5,BIO10
chr4	76196999	LDB2	BIO1,BIO5,BIO10,BIO11,BIO15
chr9	18637001	NAALADL2	BIO5,BIO9,BIO10,BIO12
chr3	104546704	MAPRE3	BIO5,BIO10
chr9	3463292	ENSGALG00000006724	BIO1,BIO5,BIO6,BIO7,BIO9,BIO10,BIO11,BIO12,BIO13,BIO16
chr22	2759936
chr17	9732912	NR5A1	BIO5,BIO8,BIO10
chr3	7995932
chr11	7593477	ITFG1	BIO1,BIO10
chr1	110927006	PKNOX1	BIO5,BIO10
chr32	22887
chr2	32651605	HOXA10	BIO5,BIO10
chr1	49096351	UBN2	BIO5,BIO10
chr2	127237155	LAPTM4B	BIO3,BIO4,BIO5,BIO6,BIO7,BIO9,BIO10,BIO11,BIO17
chr28	3383299	ENSGALG00000049579	BIO1,BIO5,BIO10
chr21	4369448	FBXO42	BIO5,BIO10
chr4	32407765
chr7	35707999	GALNT13	BIO1,BIO9,BIO10
chr1	110151600
chr3	73051264
chr3	79498074
chr6	11107116
chr13	10367819
chr26	1891714
chr2	148858073	NAPRT	BIO10
chr3	108993788
chr2	63158384	ELOVL2	BIO1,BIO4,BIO5,BIO6,BIO9,BIO10,BIO11
chr1	138742331	DCUN1D2	BIO5,BIO10
chr31	5682572	ENSGALG00000034772	BIO1,BIO6,BIO7,BIO9,BIO10,BIO11
chr6	5198978	SFTPA2	BIO10
chr31	4873512	ENSGALG00000049609	BIO10
chr7	28520231	EN1	BIO1,BIO5,BIO10
chr12	3444038	DNAH1	BIO1,BIO2,BIO5,BIO10
chr1	112600849
chr2	113280868	CLVS1	BIO8,BIO10
chr5	18662850	LMO2	BIO10
chr1	195931189	CHRDL2	BIO1,BIO5,BIO6,BIO9,BIO10,BIO11
chr27	7218724	RARA	BIO1,BIO5,BIO6,BIO9,BIO10,BIO11
chr1	49138570	LUC7L2	BIO1,BIO5,BIO10
chr15	1808636	CHFR	BIO1,BIO5,BIO10
chr1	83669860
chr23	2394116	ENSGALG00000029066	BIO5,BIO10
chr2	136363885
chr5	52361731
chr20	10480687
chr13	2418866
chr2	14521618
chr4	51967078
chr4	2836638	IL13RA2	BIO5,BIO10
chr3	36650555	CHRM3	BIO1,BIO2,BIO5,BIO6,BIO10,BIO18
chr12	1831174
chr26	4798864
chr1	90202372
chr2	146143584
chr31	2858218
chr15	2210646
chr12	6534218
chr15	10148157	TAOK3	BIO9,BIO10
chr1	156630581
chr1	48108055
chr1	180083977	XPO4	BIO10
chr1	154791446
chr1	167397811	VWA8	BIO10
chr2	8444878
chr33	1868878
chr1	64880396
chr1	57649465
chr2	67179015	GMDS	BIO9,BIO10,BIO18
chr33	4922839	SLC11A2,ENSGALG00000035818	BIO5,BIO9,BIO10,BIO12,
chr4	90577421
chr2	70380309
chr4	90690174	ENSGALG00000016105	BIO5,BIO10
chr23	3624691
chr10	12188393
chr1	49177617
chr6	15527418
chr31	3409781
chr10	13083824	MTHFS	BIO5,BIO10
chr3	43909502
chr28	2976491	WDR18	BIO5,BIO10
chr22	3746641
chr23	3541972
chr28	3256131	ENSGALG00000015203	BIO1,BIO6,BIO7,BIO9,BIO10,BIO11
chr9	1224718
chr15	2330569
chr14	11328026	RBFOX1	BIO2,BIO8,BIO10
chr4	24878870
chr28	3260634	MUM1L1	BIO4,BIO6,BIO7,BIO10,BIO11,BIO12,BIO13,BIO16
chr31	4067410
chr12	8310668	WNT5A	BIO8,BIO10
chr31	3435963	CHIR-B5	BIO1,BIO3,BIO5,BIO10
chr10	20456067
chr4	85433368
chr1	20141921
chr5	10491508	TUB	BIO2,BIO5,BIO10
chr33	2644657
chr6	3147389	LDB3	BIO1,BIO2,BIO6,BIO8,BIO9,BIO10,BIO11,BIO18
chr6	11127047
chr5	43240690	SPATA7	BIO1,BIO2,BIO10
chr33	3751479	ENSGALG00000049672	BIO1,BIO5,BIO10
chr23	2635032	RUNX3	BIO5,BIO6,BIO9,BIO10,BIO11
chr17	500286
chr33	2650630
chr28	3388763	ENSGALG00000049579	BIO1,BIO5,BIO10
chr14	10582362
chr7	16406182
chr2	8373929
chr9	4431890
chr13	2618364	PCDHGC3	BIO1,BIO5,BIO6,BIO9,BIO10,BIO11
chr1	172641203	ENSGALG00000017040	BIO10
chr7	17500260	RAPGEF4	BIO10
chr4	88915461	SLC4A11	BIO1,BIO6,BIO9,BIO10,BIO11
chr10	20466828	IDH2	BIO1,BIO10
chr22	1759913
chr5	54669692
chr2	148970911
chr3	105666400
chr1	75937208
chr33	7485547
chr4	53945962	EXOSC9	BIO8,BIO10,BIO13
chr33	6618639
chr2	44726151	CLASP2	BIO10
chr3	19800946	SPATA17	BIO5,BIO10
chr31	2620901	ENSGALG00000051049	BIO5,BIO10
chr3	78465564
chr10	20706822	TP53BP1	BIO10
chr1	176232537
chr9	19098325	NLGN1	BIO1,BIO5,BIO6,BIO10,BIO11
chr3	109827054	ENSGALG00000044279	BIO5,BIO10
chr1	96908000
chr31	3826490	ENSGALG00000049660	BIO10
chr13	847499
chr6	17685451	GBF1	BIO1,BIO2,BIO8,BIO10,BIO11,BIO18
chr2	55271718
chr9	12562673
chr8	27330070
chr1	30327917	TMEM117	BIO5,BIO10
chr21	6471524	SLC2A1	BIO10
chr20	10555954
chr12	4695838	SLC6A1	BIO5,BIO10
chr30	1648787
chr25	3883203	TAGLN2	BIO1,BIO5,BIO10
chr28	3554804	NDUFA13,ENSGALG00000041897	BIO10
chr1	11911624	MAGI2	BIO10,BIO15
chr32	73096	ACTN4	BIO5,BIO10
chr33	6221676	ENSGALG00000047565	BIO5,BIO10
chr15	4425143
chr1	156663758
chr9	5886947
chr7	18048739	METTL8	BIO10
chr7	35362597	CACNB4	BIO5,BIO10
chr10	15625581
chr9	2825613
chr15	1745887	GOLGA3	BIO8,BIO10
chr4	32442717
chr3	8198047
chr8	4467173	PACS2	BIO10
chr11	1803951
chr32	512323	FBXO46	BIO10
chr25	1872946	SV2A	BIO1,BIO10
chr8	26317269
chr2	55948985	TGFBR1	BIO10
chr6	10021531	ADAM8	BIO10
chr5	16992378	BEST1	BIO5,BIO10
chr11	2280119	GNAO1	BIO1,BIO10
chr10	19256882	SMAD3,AAGAB	BIO10
chr2	79612462
chr30	55675	ILF3	BIO10
chr20	3388282
chr21	6513471
chr3	42410555
chr9	12741673	DLG1	BIO5,BIO10
chr4	86011000
chr23	2627481	RUNX3	BIO5,BIO6,BIO9,BIO10,BIO11
chr7	22546399
chr30	1215935	ENSGALG00000048020	BIO1,BIO4,BIO5,BIO6,BIO7,BIO9,BIO10,BIO11
chr5	5777336	EIF3M	BIO1,BIO6,BIO8,BIO10,BIO11
chr25	1898674	ENSGALG00000053181	BIO10
chr24	4062550	NECTIN1	BIO5,BIO10
chr12	2180706	HEMK1	BIO10
chr33	915097	ENSGALG00000053420,ENSGALG00000053395,ENSGALG00000049158,ENSGALG00000053077	BIO1,BIO2,BIO3,BIO4,BIO5,BIO6,BIO7,BIO9,BIO10,BIO11,BIO12,BIO13,BIO14,BIO16,BIO17
chr31	2368169
chr13	715442	ENSGALG00000052429	BIO10
chr14	11292115	RBFOX1	BIO2,BIO8,BIO10
chr33	383921	ENSGALG00000046428	BIO10
chr11	17712422	ENSGALG00000041408	BIO5,BIO10
chr2	20993292
chr15	11462731	EMID1	BIO1,BIO5,BIO10
chr11	11383914
chr6	28333046
chr3	45777164
chr12	6258874	FBLN2	BIO10
chr2	79373508	ADCY2	BIO5,BIO10
chr19	3593604	IFT22	BIO10
chr5	55736361
chr1	110093911
chr11	1613359	HYDIN	BIO10
chr11	8083222
chr3	42543912	ENSGALG00000049260	BIO10
chr1	49191194	POLDIP3	BIO5,BIO10
chr5	59024304
chr13	2627575	PCDHGC3	BIO1,BIO5,BIO6,BIO9,BIO10,BIO11
chr1	14591016
chr5	18110720	PPFIA1	BIO5,BIO10
chr2	61263328	JARID2	BIO1,BIO2,BIO4,BIO6,BIO7,BIO8,BIO9,BIO10,BIO11,BIO12
chr3	12832029	ISM1	BIO1,BIO5,BIO6,BIO10,BIO11
chr1	156077964
chr2	55907448	ENSGALG00000034119	BIO5,BIO10
chr22	1609381
chr10	20441826	ANPEP	BIO1,BIO3,BIO4,BIO5,BIO6,BIO7,BIO9,BIO10,BIO11,BIO15
chr2	119263399
chr8	27993711
chr24	4739494	CADM1	BIO10,BIO11
chr18	3368186	RAB40B	BIO1,BIO6,BIO10,BIO11
chr7	11769535	SUMO1	BIO8,BIO10
chr1	1071661
chr1	84932314
chr1	151251368
chr7	25227190
chr8	28817433	ENSGALG00000027565	BIO1,BIO6,BIO9,BIO10,BIO11
chr1	54787428	STAB2	BIO1,BIO9,BIO10
chr13	11095972
chr1	165557395
chr22	2414248
chr1	162977549
chr7	16197016
chr31	852064
chr1	71422274	ENSGALG00000014551	BIO1,BIO4,BIO6,BIO7,BIO9,BIO10,BIO11,BIO12,BIO13
chr12	3509886	DNAH1	BIO1,BIO2,BIO5,BIO10
chr7	11729494
chr4	90492852
chr1	54324078
chr13	5742269	TENM2	BIO1,BIO2,BIO4,BIO7,BIO8,BIO10
chr7	11726489
chr10	16274862	NR2F2	BOI1,BIO10
chr26	2175446
chr2	121447257	SNX16	BIO10
chr7	34776346	KIF5C	BIO10
chr12	3826969	OMD,CENPP	BIO2,BIO8,BIO10
chr3	55808720
chr32	665860
chr1	102965583
chr1	77463993	FAM162A,CCDC58	BIO10
chr6	910374	ENSGALG00000040737,ENSGALG00000043130	BIO1,BIO3,BIO4,BIO5,BIO6,BIO7,BIO9,BIO10,BIO11
chr3	30178206	MDGA1	BIO5,BIO8,BIO10,BIO14,BIO18
chr2	128058590
chr11	18397235	ZC3H18	BIO1,BIO4,BIO6,BIO7,BIO9,BIO10,BIO11,BIO12,BIO13,BIO16
chr3	21747723	RPS6KC1	BIO1,BIO6,BIO9,BIO10,BIO11
chr15	11278653	MTMR3	BIO1,BIO4,BIO6,BIO7,BIO9,BIO10,BIO11,BIO13,BIO16
chr33	2509791	ENSGALG00000049263,ENSGALG00000054884,ENSGALG00000036079,ENSGALG00000048811	BIO1,BIO2,BIO3,BIO4,BIO6,BIO10,BIO11
chr3	75224493
chr31	3471085
chr3	42509178	UNC93A	BIO10
chr31	3129017	ENSGALG00000037650	BIO5,BIO10
chr2	119825320
chr12	4977773
chr7	34295754
chr1	194374090	AAMDC	BIO1,BIO5,BIO10
chr11	13682982
chr1	89293826
chr30	267920
chr1	71710412	LRP6	BIO10
chr15	4473110
chr5	55379609	TA3	BIO1,BIO2,BIO6,BIO8,BIO10,BIO12,BIO18
chr3	70908695	ASCC3	BIO1,BIO5,BIO6,BIO10,BIO11
chr2	63504613	ENSGALG00000022976	BIO10
chr14	15188530
chr1	186863601	AMOTL1	BIO10
chr12	10025342	MGLL	BIO10
chr2	74009628
chr1	12821788	GSAP	BIO10
chr12	2898272	DAG1	BIO10
chr2	80823146
chr2	113101173
chr12	6125913
chr3	31881805
chr33	4109733
chr1	177881107	WASF3	BIO8,BIO10
chr12	6568248
chr10	19982810
chr9	11704196
chr4	11387248	ENSGALG00000009628	BIO2,BIO10
chr7	26091576	CLASP1	BIO1,BIO4,BIO5,BIO6,BIO7,BIO10,BIO11,BIO12
chr33	2353655	ENSGALG00000048651	BIO1,BIO5,BIO10
chr2	106287643	TRAPPC8	BIO1,BIO4,BIO6,BIO7,BIO8,BIO9,BIO10,BIO11
chr1	170028511
chr1	163583413	TDRD3	BIO10
chr3	69951784
chr2	90158807	ENSGALG00000013624	BIO1,BIO6,BIO8,BIO10,BIO11,BIO12,BIO13,BIO16
chr2	79633949
chr1	78830448	ENSGALG00000014754	BIO1,BIO2,BIO4,BIO5,BIO6,BIO7,BIO9,BIO10,BIO11,BIO13,BIO16
chr1	108676030	KCNJ6	BIO5,BIO8,BIO10
chr7	19025016	CERS6	BIO10
chr12	3821418	CENPP	BIO2,BIO8,BIO10
chr33	1022236	ENSGALG00000053395,ENSGALG00000049158	BIO1,BIO2,BIO3,BIO4,BIO5,BIO6,BIO7,BIO9,BIO10,BIO11,BIO12,BIO13,BIO14,BIO16,BIO17
chr19	5585983	RPA1	BIO1,BIO2,BIO6,BIO7,BIO8,BIO10,BIO11
chr20	3557690
chr33	6523850	STX5	BIO5,BIO10
chr1	80178488	ENSGALG00000032036	BIO5,BIO10,BIO17
chr8	1299972	NTNG1	BIO1,BIO10
chr12	9304478	FLNB	BIO1,BIO3,BIO4,BIO6,BIO7,BIO8,BIO10,BIO11
chr33	6853777	MYO1A	BIO10
chr11	8078399
chr8	6159053	CACNA1E	BIO10
chr2	112386582
chr8	5864370	ALDH9A1	BIO5,BIO10
chr25	3359993	ENSGALG00000037869	BIO5,BIO9,BIO10
chr8	168595
chr13	17770976	GDF9	BIO1,BIO6,BIO7,BIO9,BIO10,BIO11,BIO12,BIO16,BIO18
chr2	84593176
chr13	1180444	ENSGALG00000052739	BIO5,BIO10
chr1	187929042	FAT3	BIO9,BIO10,BIO12,BIO14,BIO17
chr15	94341	TAF6	BIO10
chr3	51623887	TMEM242	BIO10
chr27	6147506
chr4	12763348
chr8	28135857
chr8	29020593	SERBP1	BIO1,BIO6,BIO9,BIO10,BIO11
chr32	673078	AP2S1	BIO5,BIO10
chr7	4522028
chr7	16717359
chr33	6635611
chr28	2212333
chr33	4072441
chr1	97447901
chr3	74441886
chr12	11619959
chr3	18683550
chr5	527565	TCIRG1	BIO5,BIO10
chr11	10948888
chr18	4434107	SPHK1	BIO1,BIO5,BIO6,BIO10,BIO11
chr12	3837092	OGN,CENPP	BIO2,BIO8,BIO10
chr11	8580385
chr3	51783898
chr14	13317803
chr33	6787108
chr3	4445807
chr26	2961473
chr26	2957736
chr5	14392941	ENSGALG00000006608	BIO1,BIO5,BIO8,BIO9,BIO10,BIO12
chr3	107619648
chr22	3647577	ENSGALG00000051860	BIO5,BIO10
chr2	121153511	PAG1	BIO10
chr32	254176	TGFB1	BIO1,BIO10,BIO11
chr1	57668583	PTN	BIO1,BIO10
chr3	104442893
chr12	11626599
chr3	53530796
chr12	2338414
chr7	17725008	ITGA6	BIO1,BIO6,BIO7,BIO8,BIO10,BIO11,BIO12,BIO16
chr3	12707211
chr1	79105943	SYCE3	BIO1,BIO5,BIO10
chr1	29139209
chr13	2239473	ANKHD1	BIO1,BIO3,BIO5,BIO6,BIO7,BIO9,BIO10,BIO11
chr1	156849797
chr23	2697236	NCMAP	BIO10
chr2	78322433
chr11	9026171
chr15	10186302	VSIG10	BIO1,BIO5,BIO6,BIO10,BIO11,BIO13
chr11	19728972	IST1	BIO5,BIO10
chr3	96560319
chr26	5506451	ENSGALG00000052652	BIO5,BIO10
chr1	146500643	FARP1	BIO1,BIO10,BIO12
chr3	4562422
chr31	2350686
chr21	4909151	PINK1	BIO5,BIO10
chr1	78806692	ENSGALG00000014754	BIO1,BIO2,BIO4,BIO5,BIO6,BIO7,BIO9,BIO10,BIO11,BIO13,BIO16
chr33	1313873
chr7	12686659	NRP2	BIO1,BIO6,BIO7,BIO9,BIO10,BIO11
chr12	4960123	VGLL4	BIO1,BIO5,BIO10
chr1	38704555
chr9	8264681
chr5	36674510
chr1	151828836
chr1	150275781
chr1	149865034
chr15	11095248
chr2	60295936
chr17	6591430	RAPGEF1	BIO1,BIO4,BIO6,BIO7,BIO9,BIO10,BIO11,BIO12,BIO13,BIO16
chr19	1213401	CALN1	BIO1,BIO5,BIO6,BIO7,BIO10,BIO11
chr2	113607229	NKAIN3	BIO2,BIO10
chr31	2484074	METTL3	BIO9,BIO10
chr2	47116305
chr4	75933350	FAM184B	BIO1,BIO5,BIO10,BIO11,BIO15
chr1	167029963
chr3	47600978
chr8	404799
chr4	35057078	HERC3	BIO1,BIO6,BIO9,BIO10,BIO11
chr1	85583105
chr25	3486757	ENSGALG00000054637	BIO10
chr4	22919699	FSTL5	BIO2,BIO10
chr1	150563648
chr9	16018951	ENSGALG00000028294	BIO5,BIO10,BIO15
chr4	75716874
chr1	178150897	ATP8A2	BIO2,BIO8,BIO10
chr2	3548772	MYL3	BIO1,BIO6,BIO7,BIO9,BIO10,BIO11
chr3	10415071	AFTPH	BIO1,BIO6,BIO10,BIO11
chr4	66292915
chr9	12459509
chr33	5468632	MCRS1	BIO5,BIO10
chr8	22239704	CYP4B7	BIO1,BIO4,BIO6,BIO7,BIO9,BIO10,BIO11,BIO12
chr1	166597386
chr4	75909780	NCAPG	BIO1,BIO5,BIO10,BIO11,BIO15
chr10	2903366	EDC3	BIO1,BIO6,BIO10,BIO11
chr33	591085	ENSGALG00000049158,ENSGALG00000052836,ENSGALG00000054611	BIO1,BIO2,BIO3,BIO4,BIO5,BIO6,BIO7,BIO8,BIO9,BIO10,BIO11,BIO12,BIO13,BIO14,BIO16,BIO17
chr20	11585418
chr10	6865985	THSD4	BIO1,BIO4,BIO6,BIO7,BIO9,BIO10,BIO11,BIO12
chr6	23114099	CNNM1	BIO5,BIO8,BIO10
chr1	150045327
chr3	56221177	SGK1	BIO1,BIO5,BIO6,BIO7,BIO10,BIO11
chr28	2139415	DOT1L	BIO1,BIO6,BIO9,BIO10,BIO11
chr5	28328402	EXD2	BIO1,BIO6,BIO7,BIO8,BIO10,BIO11
chr26	3572875	TAFA3	BIO5,BIO8,BIO10
chr6	18415252
chr1	171171111
chr2	57870905
chr10	19507289
chr2	103862647
chr7	30363739	TMEM163	BIO1,BIO8,BIO10,BIO11,BIO13
chr4	86515486
chr19	7562775
chr12	4080921
chr2	58292681
chr7	18602932
chr4	29712669	TBC1D9	BIO1,BIO6,BIO10,BIO11
chr1	164891067
chr1	164878050
chr14	5377311	DRC3	BIO1,BIO4,BIO6,BIO7,BIO9,BIO10,BIO11,BIO13,BIO16
chr33	1537544
chr5	52590365
chr2	62701385
chr17	3671222	ASTN2	BIO1,BIO2,BIO3,BIO4,BIO6,BIO7,BIO9,BIO10,BIO11
chr24	1170176
chr9	12461206
chr22	5266846
chr17	8939963	ENSGALG00000001389	BIO1,BIO2,BIO6,BIO7,BIO9,BIO10,BIO11
chr5	52087578
chr2	117648950	SBSPON	BIO1,BIO10
chr6	5586885	RET	BIO10
chr2	130895249	HSF1,BOP1	BIO1,BIO10
chr5	16382783
chr13	2215169	ANKHD1	BIO1,BIO3,BIO5,BIO6,BIO7,BIO9,BIO10,BIO11
chr2	43413973
chr1	152460285
chr11	19684462
chr11	10768920	ENSGALG00000040725	BIO5,BIO10
chr2	84610907
chr12	11630154
chr2	40627892	ENSGALG00000054787	BIO6,BIO10
chr27	7129937	THRA,CSF3	BIO1,BIO6,BIO9,BIO10,BIO11
chr11	8571128
chr1	79135447
chr4	3483825
chr1	196895965
chr3	73134386
chr14	4723898
chr2	102759031
chr1	170713849
chr3	56217322	SGK1	BIO1,BIO5,BIO6,BIO7,BIO10,BIO11
chr1	1140805
chr6	33959181	INSYN2A,DOCK1	BIO10,BIO12,BIO16
chr1	157351868
chr8	1400065	VAV3	BIO1,BIO5,BIO10
chr5	36667284
chr1	184056846	YAP1	BIO1,BIO3,BIO4,BIO5,BIO6,BIO10,BIO11
chr25	1881664
chr4	86039727
chr11	1079312
chr4	52872415	ANKRD50	BIO1,BIO5,BIO10
chr1	138552217
chr12	3129325
chr21	4903265	CDA	BIO1,BIO5,BIO10,BIO15
chr3	47693270
chr6	2312054
chr13	2312894	APBB3	BIO1,BIO3,BIO5,BIO6,BIO9,BIO10,BIO11
chr3	47162389
chr1	171085866
chr3	96323666
chr3	18665332
chr17	512999
chr23	141640
chr23	181843
chr33	7028483	ESYT1	BIO1,BIO5,BIO6,BIO9,BIO10,BIO11
chr1	166535534
chr31	1089606
chr2	77671881	ENSGALG00000050676	BIO1,BIO5,BIO10,BIO11,BIO15
chr3	41352287
chr3	3650448
chr1	171001303
chr3	54378899	NHSL1	BIO1,BIO4,BIO5,BIO6,BIO7,BIO9,BIO10,BIO11,BIO15
chr2	103551729
chr16	885700	ENSGALG00000050222,ENSGALG00000050439	BIO1,BIO3,BIO4,BIO5,BIO6,BIO7,BIO9,BIO10,BIO11,BIO15
chr4	76058504	LDB2	BIO1,BIO5,BIO10,BIO11,BIO15
chr2	7744812
chr1	1373666	AHCYL2	BIO1,BIO5,BIO10,BIO11,BIO15
chr5	58958493	PRPF39	BIO1,BIO5,BIO6,BIO10,BIO11,BIO15
chr3	48667135	PLEKHG1	BIO1,BIO5,BIO10,BIO11,BIO15
chr3	48605488
chr12	8356093
chr6	18896787
chr4	79288698	ENSGALG00000052494	BIO1,BIO5,BIO6,BIO10,BIO11,BIO15
chr1	7804725
chr8	2470727	PTPRC	BIO1,BIO3,BIO4,BIO6,BIO7,BIO9,BIO11
chr33	827268	ENSGALG00000053420,ENSGALG00000053395,ENSGALG00000049158	BIO1,BIO2,BIO3,BIO4,BIO5,BIO6,BIO7,BIO9,BIO10,BIO11,BIO12,BIO13,BIO14,BIO16,BIO17
chr14	5763038	CACNA1H	BIO1,BIO2,BIO3,BIO4,BIO6,BIO7,BIO9,BIO11,BIO12
chr2	30826229
chr4	79845717	KIAA0232	BIO1,BIO2,BIO3,BIO4,BIO6,BIO7,BIO9,BIO11,BIO14,BIO15,BIO17
chr6	26374012
chr1	195593350	RNF121	BIO1,BIO4,BIO6,BIO7,BIO9,BIO11,BIO12,BIO13,BIO16
chr1	7807936
chr26	5506302
chr1	60441393	WNK1	BIO1,BIO3,BIO4,BIO6,BIO7,BIO9,BIO11,BIO12,BIO13,BIO16
chr30	463659	NXNL1	BIO1,BIO3,BIO4,BIO6,BIO7,BIO9,BIO11
chr8	2878814	CRB1	BIO1,BIO3,BIO4,BIO6,BIO7,BIO9,BIO11
chr2	106863758
chr3	27242498
chr2	29949718
chr1	109928300	DSCAM	BIO1,BIO4,BIO6,BIO7,BIO9,BIO11
chr10	17215793	IGF1R	BIO1,BIO3,BIO4,BIO6,BIO7,BIO9,BIO11,BIO12,BIO13,BIO16
chr2	86728400
chr11	15086889
chr33	6422924
chr23	3143938
chr33	6733728	RUVBL2	BIO1,BIO4,BIO6,BIO7,BIO9,BIO11
chr3	20543947	USH2A	BIO1,BIO4,BIO6,BIO7,BIO9,BIO11,BIO18
chr26	3945842	ENSGALG00000002170	BIO1,BIO3,BIO4,BIO6,BIO7,BIO9,BIO11,BIO12,BIO16,BIO17
chr31	442296
chr1	29085955	CNTN1	BIO1,BIO4,BIO6,BIO7,BIO9,BIO11,BIO13,BIO16
chr1	196093138	ENSGALG00000052611	BIO1,BIO3,BIO4,BIO6,BIO7,BIO9,BIO11
chr33	3591610
chr26	1282899
chr2	102393813	GREB1L	BIO1,BIO4,BIO6,BIO7,BIO9,BIO11,BIO12,BIO13,BIO16
chr2	86747794
chr5	5824577	ENSGALG00000012103	BIO1,BIO4,BIO6,BIO7,BIO9,BIO11,BIO12,BIO16,BIO18
chr2	114942950	DNAJC5B	BIO1,BIO4,BIO6,BIO7,BIO9,BIO11,BIO12,BIO13,BIO16
chr33	5026209	DAZAP2	BIO1,BIO4,BIO5,BIO6,BIO7,BIO9,BIO11
chr17	9009960	ENSGALG00000044151	BIO1,BIO4,BIO6,BIO7,BIO9,BIO11,BIO16
chr27	5516019
chr1	7794347
chr2	62680289
chr4	83697378
chr33	4701543	LRP1	BIO1,BIO4,BIO6,BIO7,BIO9,BIO11
chr1	68208016	PPFIBP1	BIO1,BIO4,BIO6,BIO7,BIO9,BIO11,BIO12
chr2	79557135	ENSGALG00000052084	BIO1,BIO3,BIO4,BIO6,BIO7,BIO9,BIO11
chr2	86779592
chr1	166866502
chr1	113335249	DDX3X	BIO1,BIO4,BIO6,BIO7,BIO9,BIO11
chr28	2730638	C2CD4C	BIO1,BIO4,BIO6,BIO7,BIO9,BIO11
chr27	5673356
chr4	68988304
chr11	1405725	ENSGALG00000026043	BIO1,BIO4,BIO6,BIO7,BIO9,BIO11
chr4	73702496	DHX15	BIO1,BIO3,BIO4,BIO6,BIO7,BIO9,BIO11
chr3	95278347
chr14	6205374	ENSGALG00000044187	BIO1,BIO4,BIO6,BIO7,BIO9,BIO11,BIO12
chr33	7596347
chr24	4553524	ZBTB32	BIO1,BIO3,BIO4,BIO6,BIO7,BIO9,BIO11
chr30	369675
chr1	74671230	VWF	BIO1,BIO3,BIO4,BIO6,BIO7,BIO9,BIO11
chr3	4356012
chr13	16674771	TCF7	BIO1,BIO4,BIO6,BIO7,BIO11,BIO12
chr10	10137571
chr8	24148310
chr6	30413122
chr2	24161545	SLC25A13	BIO1,BIO4,BIO6,BIO7,BIO9,BIO11
chr2	49568639
chr8	3864076	CDC73	BIO1,BIO3,BIO4,BIO6,BIO7,BIO9,BIO11,BIO12,BIO13,BIO15,BIO16
chr30	395548
chr1	179787946	MICU2	BIO1,BIO4,BIO6,BIO7,BIO9,BIO11
chr6	22447426	ENSGALG00000006989	BIO1,BIO4,BIO6,BIO7,BIO9,BIO11
chr22	1504600
chr1	169986118
chr33	2629163	ENSGALG00000053944	BIO1,BIO4,BIO6,BIO7,BIO9,BIO11
chr2	86818190
chr3	107685390
chr13	608424
chr9	783632	ENSGALG00000035116	BIO1,BIO4,BIO6,BIO7,BIO9,BIO11
chr4	79805797	KIAA0232	BIO1,BIO2,BIO3,BIO4,BIO6,BIO7,BIO9,BIO11,BIO14,BIO15,BIO17
chr1	73904264
chr3	5091579	ENSGALG00000037200,ENSGALG00000048886	BIO1,BIO4,BIO6,BIO7,BIO9,BIO11
chr5	56204248	PELI2	BIO1,BIO3,BIO4,BIO6,BIO7,BIO9,BIO11,BIO17
chr7	26720305	SEMA5B,SEMA5B	BIO1,BIO4,BIO6,BIO7,BIO11,BIO18
chr1	152756982
chr2	58288034
chr6	27338845
chr3	104550707	DPYSL5	BIO1,BIO4,BIO6,BIO9,BIO11
chr9	20113440	ENSGALG00000009409	BIO1,BIO4,BIO6,BIO7,BIO9,BIO11
chr25	1473219
chr33	4717158	LRP1	BIO1,BIO4,BIO6,BIO7,BIO9,BIO11
chr33	7127001	TUBA1B	BIO1,BIO4,BIO6,BIO7,BIO9,BIO11
chr25	2214553
chr16	1710004
chr12	2997746
chr3	80049288
chr16	1316265	ENSGALG00000049417,ENSGALG00000048517,ENSGALG00000048816,ENSGALG00000048938,ENSGALG00000050222	BIO1,BIO3,BIO4,BIO5,BIO6,BIO7,BIO9,BIO10,BIO11,BIO15
chr10	17461446	MEF2A	BIO1,BIO4,BIO6,BIO7,BIO11,BIO12,BIO13,BIO16
chr33	3043846
chr11	7016530
chr16	1709525
chr7	13815591	PIKFYVE	BIO1,BIO4,BIO6,BIO7,BIO9,BIO11,BIO12
chr5	44381542
chr3	20558351	USH2A	BIO1,BIO4,BIO6,BIO7,BIO9,BIO11,BIO18
chr12	3016063	RBM6	BIO1,BIO3,BIO4,BIO6,BIO7,BIO9,BIO11,BIO12
chr14	2910971
chr5	754016	ENSGALG00000054304	BIO1,BIO2,BIO4,BIO6,BIO7,BIO9,BIO11
chr7	27707018	KALRN	BIO1,BIO2,BIO4,BIO6,BIO7,BIO9,BIO11,BIO12,BIO13,BIO16
chr5	52643272
chr1	87875642	CBLB	BIO1,BIO3,BIO4,BIO6,BIO7,BIO9,BIO11,BIO12
chr1	142926767
chr7	34946259
chr25	1952742	TXNIP	BIO1,BIO3,BIO4,BIO6,BIO7,BIO9,BIO11
chr9	20913394
chr7	34261321
chr1	71006757
chr8	5191687
chr6	23315141	RRP12	BIO1,BIO6,BIO7,BIO11
chr1	74924312	PRMT8	BIO1,BIO3,BIO4,BIO6,BIO7,BIO9,BIO11
chr2	80616108
chr2	126746857	PTDSS1	BIO1,BIO4,BIO6,BIO7,BIO9,BIO11
chr33	7492448
chr1	152720315
chr2	8418773
chr5	16827308	CPT1A	BIO1,BIO4,BIO6,BIO7,BIO11,BIO12,BIO13,BIO16
chr2	2118141	HHATL	BIO1,BIO4,BIO6,BIO7,BIO11
chr17	6213197	FUBP3	BIO1,BIO4,BIO6,BIO7,BIO9,BIO11
chr31	2422020
chr2	56209533	SLC66A2	BIO1,BIO4,BIO6,BIO7,BIO11
chr1	80185496	TNFRSF1A	BIO1,BIO4,BIO6,BIO7,BIO9,BIO11
chr23	3207893
chr7	5835002	UGT1A1	BIO1,BIO4,BIO6,BIO7,BIO9,BIO11
chr2	8011325
chr12	2995987
chr25	3091032
chr9	3444139	ENSGALG00000006724	BIO1,BIO5,BIO6,BIO7,BIO9,BIO10,BIO11,BIO12,BIO13,BIO16
chr1	1031528
chr33	3596263
chr7	4543960
chr12	9284218	FLNB	BIO1,BIO3,BIO4,BIO6,BIO7,BIO8,BIO10,BIO11
chr2	58280887
chr15	11697914	RNFT2	BIO1,BIO4,BIO6,BIO7,BIO9,BIO11
chr15	12106017
chr3	3784737	ENSGALG00000032964	BIO1,BIO3,BIO4,BIO6,BIO7,BIO11
chr22	1350
chr3	67851477	PDSS2	BIO1,BIO6,BIO7,BIO9,BIO11
chr1	46838536	ANKS1B	BIO1,BIO4,BIO6,BIO7,BIO9,BIO11
chr1	75509849
chr10	17262448	IGF1R	BIO1,BIO3,BIO4,BIO6,BIO7,BIO9,BIO11,BIO12,BIO13,BIO16
chr5	41009859	TSHR	BIO1,BIO2,BIO4,BIO6,BIO7,BIO11,BIO12,BIO13,BIO14,BIO16,BIO17,BIO18,BIO19
chr5	41020846	TSHR	BIO1,BIO2,BIO4,BIO6,BIO7,BIO11,BIO12,BIO13,BIO14,BIO16,BIO17,BIO18,BIO19
chr5	51276091
chr14	3427432	MAD1L1	BIO3,BIO4,BIO6,BIO7,BIO9,BIO11
chr13	12406996	SGCD	BIO1,BIO4,BIO6,BIO7,BIO9,BIO11
chr1	70117317
chr4	22125142	RAPGEF2	BIO1,BIO4,BIO6,BIO7,BIO11
chr1	195562363	UVRAG	BIO1,BIO4,BIO6,BIO9,BIO11
chr1	60530557
chr11	6521848	BRD7	BIO3,BIO4,BIO6,BIO7,BIO11
chr1	170673145	SPRYD7	BIO1,BIO4,BIO6,BIO7,BIO9,BIO11
chr7	34253049
chr1	74261863	NTF3	BIO1,BIO3,BIO4,BIO6,BIO7,BIO9,BIO11
chr4	60086278
chr1	50811123	SUN2	BIO1,BIO4,BIO6,BIO7,BIO9,BIO11
chr4	39954201	WWC2	BIO1,BIO4,BIO6,BIO7,BIO11,BIO12,BIO16
chr3	95221569
chr2	104401807
chr4	6375822
chr8	2711906
chr2	68089247	PHLPP1	BIO3,BIO4,BIO6,BIO7,BIO11,BIO12,BIO13,BIO14,BIO16,BIO17,BIO18,BIO19
chr2	65962898
chr33	7177402	PRKAG1	BIO1,BIO6,BIO9,BIO11
chr1	78805459	ENSGALG00000014754	BIO1,BIO2,BIO4,BIO5,BIO6,BIO7,BIO9,BIO10,BIO11,BIO13,BIO16
chr1	74379744	ANO2	BIO1,BIO3,BIO4,BIO6,BIO7,BIO9,BIO11
chr12	447825
chr2	24506878
chr33	402485
chr22	1700592
chr1	153621015
chr7	4625429	UBE2F	BIO1,BIO2,BIO4,BIO6,BIO7,BIO9,BIO11,BIO12,BIO13,BIO16
chr13	2339524
chr2	149007747	ENSGALG00000054066	BIO1,BIO4,BIO5,BIO6,BIO9,BIO11
chr2	65478991	LYRM4	BIO1,BIO2,BIO3,BIO6,BIO7,BIO8,BIO11,BIO12,BIO13,BIO16,BIO18
chr1	126077996	MID1	BIO3,BIO4,BIO6,BIO7,BIO9,BIO11
chr18	1834458
chr1	7813805
chr4	11953443	ENSGALG00000007646	BIO1,BIO4,BIO5,BIO6,BIO7,BIO11
chr1	34653045	GRIP1	BIO1,BIO4,BIO6,BIO7,BIO11
chr3	27234541
chr30	700017	ILVBL	BIO1,BIO4,BIO6,BIO7,BIO11,BIO12,BIO13,BIO16
chr5	15373949	CHID1	BIO1,BIO4,BIO6,BIO7,BIO9,BIO11,BIO12
chr2	91569275	ZNF407	BIO1,BIO2,BIO4,BIO6,BIO7,BIO9,BIO11,BIO12,BIO14,BIO17,BIO18
chr19	3790766	COL26A1	BIO1,BIO4,BIO6,BIO7,BIO11
chr7	23548118
chr1	39573129	PAWR	BIO1,BIO4,BIO6,BIO7,BIO9,BIO11
chr1	9972224	ENSGALG00000039659	BIO1,BIO6,BIO9,BIO11
chr2	86618433
chr1	75260332	TEAD4,TEAD4,TEAD4,TEAD4	BIO1,BIO4,BIO6,BIO7,BIO9,BIO11
chr3	22489792	ENSGALG00000009877	BIO1,BIO4,BIO6,BIO7,BIO9,BIO11
chr1	168200669	ENOX1	BIO3,BIO4,BIO6,BIO7,BIO11,BIO12
chr25	2088432	ENSGALG00000029657	BIO1,BIO6,BIO9,BIO11
chr25	3160335
chr1	78815486	ENSGALG00000014754	BIO1,BIO2,BIO4,BIO5,BIO6,BIO7,BIO9,BIO10,BIO11,BIO13,BIO16
chr9	12444272
chr14	5277176
chr1	86503609	NXPE3	BIO1,BIO4,BIO6,BIO7,BIO11,BIO12,BIO13,BIO16
chr1	74751350
chr2	30141543
chr2	104662982
chr13	3787133
chr11	13018563
chr1	75412417	FKBP4	BIO1,BIO4,BIO6,BIO7,BIO11
chr20	9554271
chr33	5616417
chr21	3037614
chr22	72952
chr6	4769945
chr1	74445452	ANO2	BIO1,BIO3,BIO4,BIO6,BIO7,BIO9,BIO11
chr32	405794
chr7	35091361
chr1	55121503
chr2	24691121
chr2	77177219
chr3	104542059
chr2	30993565	ENSGALG00000043896	BIO1,BIO6,BIO9,BIO11
chr1	87814071	CBLB	BIO1,BIO3,BIO4,BIO6,BIO7,BIO9,BIO11,BIO12
chr3	61326057	PKIB	BIO1,BIO2,BIO4,BIO6,BIO7,BIO9,BIO11,BIO12,BIO13,BIO16
chr4	88997376
chr13	14051514
chr1	74582028	VWF	BIO1,BIO3,BIO4,BIO6,BIO7,BIO9,BIO11,BIO13
chr1	93643421	IGSF3	BIO1,BIO3,BIO4,BIO6,BIO7,BIO9,BIO11,BIO12
chr5	25640301	ENSGALG00000044307	BIO1,BIO4,BIO6,BIO11
chr3	23512885
chr6	4774699
chr3	44947043	PRKN,PRKN	BIO1,BIO2,BIO3,BIO4,BIO6,BIO7,BIO9,BIO11,BIO17
chr4	79858336
chr33	7066518	IKZF4	BIO1,BIO4,BIO6,BIO7,BIO11
chr1	171100601
chr1	84477453
chr33	727829	ENSGALG00000053395,ENSGALG00000049158	BIO1,BIO2,BIO3,BIO4,BIO5,BIO6,BIO7,BIO9,BIO10,BIO11,BIO12,BIO13,BIO14,BIO16,BIO17
chr10	2160009	BBS4	BIO1,BIO4,BIO6,BIO7,BIO11
chr3	48370959
chr20	6543096	KCNB1	BIO1,BIO4,BIO6,BIO7,BIO9,BIO11
chr21	4304055	SPEN	BIO1,BIO6,BIO11
chr8	5202710
chr2	49648459
chr19	6583748
chr3	72449894	MMS22L	BIO1,BIO3,BIO4,BIO6,BIO7,BIO9,BIO11,BIO12,BIO13,BIO16
chr2	93874265	DOK6	BIO1,BIO4,BIO6,BIO7,BIO9,BIO11
chr33	5483824
chr3	42349529
chr4	83584111
chr18	1906770
chr33	7396309	ENSGALG00000052541	BIO1,BIO6,BIO9,BIO11
chr17	6545636	RAPGEF1	BIO1,BIO4,BIO6,BIO7,BIO9,BIO10,BIO11,BIO12,BIO13,BIO16
chr13	2852375
chr8	22126936
chr6	12374811
chr11	7418139
chr5	55399284	TIMM9	BIO1,BIO4,BIO6,BIO7,BIO11,BIO12,BIO13,BIO16
chr3	11827830
chr21	3415321	SLC25A33	BIO1,BIO3,BIO4,BIO6,BIO7,BIO9,BIO11,BIO12,BIO13,BIO16
chr3	30396685	HSP90AB1	BIO1,BIO4,BIO6,BIO7,BIO11,BIO12,BIO16
chr7	27593854	KALRN	BIO1,BIO2,BIO4,BIO6,BIO7,BIO9,BIO11,BIO12,BIO13,BIO16
chr2	52659510
chr3	63112671	ROS1	BIO1,BIO3,BIO4,BIO6,BIO7,BIO9,BIO11
chr4	3969461
chr21	4331566
chr1	70626148	ATXN10	BIO1,BIO4,BIO6,BIO7,BIO11
chr7	2518823	MAP2	BIO1,BIO4,BIO6,BIO9,BIO11
chr3	45224876	PRKN	BIO1,BIO2,BIO3,BIO4,BIO6,BIO7,BIO9,BIO11,BIO17
chr14	3637620
chr5	3097625
chr1	20697990	PLXNB2	BIO1,BIO3,BIO4,BIO6,BIO7,BIO9,BIO11
chr2	62378102	PHACTR1	BIO1,BIO2,BIO4,BIO6,BIO7,BIO9,BIO11,BIO12
chr23	2739633	ENSGALG00000034756	BIO1,BIO4,BIO6,BIO7,BIO9,BIO11
chr2	66733640
chr4	35933
chr4	10251546
chr2	117126135
chr5	25731147	ENSGALG00000026584	BIO3,BIO4,BIO6,BIO7,BIO11,BIO13
chr1	75312101	TULP3	BIO1,BIO6,BIO7,BIO9,BIO11
chr2	65409620	FARS2	BIO1,BIO5,BIO6,BIO9,BIO10,BIO11,BIO12
chr18	9145372	TSPAN10	BIO1,BIO6,BIO7,BIO9,BIO11
chr2	80585158	SPATA48	BIO1,BIO6,BIO7,BIO11
chr1	97883441	ROBO1	BIO1,BIO4,BIO6,BIO7,BIO8,BIO11
chr3	18890499	IARS2,IARS2	BIO1,BIO6,BIO7,BIO11,BIO12,BIO13,BIO16
chr9	17973707
chr1	168793241	ENSGALG00000016971	BIO1,BIO2,BIO4,BIO5,BIO6,BIO7,BIO9,BIO11,BIO12,BIO14,BIO16,BIO17,BIO18
chr13	3683415
chr25	3284934	EDSC,ENSGALG00000039876	BIO1,BIO3,BIO4,BIO6,BIO7,BIO9,BIO11
chr1	75233389	TEAD4	BIO1,BIO4,BIO6,BIO7,BIO9,BIO11
chr7	32923849	ARHGAP15	BIO1,BIO3,BIO4,BIO6,BIO11,BIO14,BIO17
chr14	6972812
chr2	62207861
chr11	15926040
chr4	76457600	TAPT1	BIO1,BIO2,BIO4,BIO5,BIO6,BIO7,BIO9,BIO11,BIO12,BIO13,BIO16,BIO18
chr5	6566456
chr12	9037442
chr3	4235777	ABHD12	BIO1,BIO6,BIO11
chr25	1297030
chr1	20924910
chr1	75444583
chr3	44655090	PRKN	BIO1,BIO2,BIO3,BIO4,BIO6,BIO7,BIO9,BIO11,BIO17
chr2	106292473	TRAPPC8	BIO1,BIO4,BIO6,BIO7,BIO8,BIO9,BIO10,BIO11
chr4	69131351	PDS5A	BIO1,BIO6,BIO7,BIO11
chr2	41418132	SH3BP5	BIO1,BIO6,BIO11
chr31	2556698	ENSGALG00000036191	BIO1,BIO6,BIO9,BIO11
chr10	1981355	MYO9A	BIO1,BIO4,BIO6,BIO9,BIO11
chr4	59662214
chr4	1621461
chr11	7816326	MYLK3	BIO1,BIO4,BIO5,BIO6,BIO7,BIO9,BIO10,BIO11,BIO18
chr2	48980071	LRRFIP2	BIO1,BIO6,BIO7,BIO11
chr31	5615625
chr33	3936889
chr13	3842404
chr13	3199761	PAIP2B	BIO1,BIO4,BIO6,BIO7,BIO11
chr4	10692649	GABRQ	BIO3,BIO4,BIO6,BIO11
chr6	11073345
chr1	169211076
chr30	1152217	MAST1	BIO1,BIO3,BIO4,BIO6,BIO7,BIO9,BIO11
chr1	74176817
chr33	6564198	EML3	BIO1,BIO6,BIO11
chr17	10192438
chr10	9761961
chr5	25888101	CAPN3	BIO1,BIO3,BIO4,BIO6,BIO7,BIO11,BIO12,BIO13,BIO16
chr20	4635607
chr20	5971719	SULF2	BIO1,BIO11
chr17	3413556	PAPPA	BIO1,BIO3,BIO4,BIO6,BIO7,BIO9,BIO11,BIO14,BIO17
chr1	137736730	ENSGALG00000046960,LIMS1	BIO1,BIO4,BIO6,BIO7,BIO11
chr19	1742612	AUTS2	BIO1,BIO2,BIO4,BIO6,BIO7,BIO9,BIO11
chr23	2233327
chr4	36098679	CCSER1	BIO1,BIO6,BIO11
chr3	59929408
chr14	6636653	SLC9A3R2	BIO4,BIO6,BIO7,BIO11,BIO15
chr23	275004	DHDDS	BIO1,BIO4,BIO6,BIO7,BIO9,BIO11
chr1	74853389
chr5	53493881
chr4	90584139
chr6	23891657	BTRC	BIO3,BIO4,BIO9,BIO11
chr24	3403901
chr27	3997882	ARHGAP27	BIO1,BIO6,BIO9,BIO11
chr1	74521716
chr33	6910089	ENSGALG00000052945	BIO1,BIO3,BIO4,BIO6,BIO9,BIO11
chr10	20372784	RASGRF1	BIO1,BIO3,BIO4,BIO6,BIO7,BIO9,BIO11
chr31	4946066	ENSGALG00000046331	BIO4,BIO6,BIO7,BIO11
chr11	1669906	VAC14	BIO1,BIO2,BIO4,BIO6,BIO7,BIO9,BIO11,BIO12,BIO17
chr1	74415538	ANO2	BIO1,BIO3,BIO4,BIO6,BIO7,BIO9,BIO11
chr14	12647392	FAM234A	BIO1,BIO6,BIO9,BIO11
chr2	106306566	TRAPPC8	BIO1,BIO4,BIO6,BIO7,BIO8,BIO9,BIO10,BIO11
chr27	5590473	PDK2	BIO1,BIO6,BIO9,BIO11
chr1	88990805	ENSGALG00000047477	BIO1,BIO6,BIO11
chr28	457072	FBN3	BIO1,BIO4,BIO6,BIO7,BIO9,BIO11
chr1	142422437
chr7	13837055	PIKFYVE	BIO1,BIO4,BIO6,BIO7,BIO9,BIO11,BIO12
chr6	9622003	ANK3	BIO1,BIO2,BIO3,BIO4,BIO6,BIO7,BIO9,BIO11,BIO12,BIO13,BIO16
chr15	760289	TOP3B	BIO1,BIO2,BIO4,BIO6,BIO7,BIO9,BIO11,BIO12,BIO13,BIO16
chr2	131242897	ENSGALG00000042375	BIO1,BIO4,BIO6,BIO9,BIO11,BIO13,BIO16
chr3	31311491	LTBP1	BIO2,BIO3,BIO4,BIO11
chr3	9632608	COMMD1	BIO3,BIO4,BIO6,BIO7,BIO9,BIO11
chr1	96493975
chr13	13700421	FAT2	BIO1,BIO2,BIO4,BIO6,BIO7,BIO11,BIO12,BIO13,BIO16,BIO18
chr33	6726914	GYS1	BIO1,BIO6,BIO9,BIO11
chr16	956302	ENSGALG00000050222	BIO1,BIO3,BIO4,BIO5,BIO6,BIO7,BIO9,BIO10,BIO11,BIO15
chr2	125841240
chr4	88787238
chr3	11862009	WDR92	BIO1,BIO11
chr1	78982270
chr6	22592474
chr2	30005531	ITGB8	BIO1,BIO4,BIO6,BIO9,BIO11
chr2	85360508
chr7	34602618
chr28	3408841	MAP1S	BIO1,BIO4,BIO6,BIO7,BIO9,BIO11,BIO13,BIO16
chr1	142176401
chr4	85493911	MRPL35	BIO1,BIO4,BIO6,BIO7,BIO9,BIO11
chr6	11111290
chr3	41829491
chr3	20501433	USH2A	BIO1,BIO4,BIO6,BIO7,BIO9,BIO11,BIO18
chr1	211148	ENSGALG00000051297	BIO3,BIO4,BIO9,BIO11
chr32	651715
chr14	1995569
chr2	83416267	FHOD3	BIO1,BIO6,BIO11
chr15	5065569
chr2	131043068
chr7	35795557
chr1	28038213
chr1	75330582	RHNO1	BIO1,BIO4,BIO6,BIO7,BIO9,BIO11
chr1	74886610	PRMT8	BIO1,BIO3,BIO4,BIO6,BIO7,BIO9,BIO11
chr1	75159530	TSPAN9	BIO1,BIO4,BIO6,BIO7,BIO9,BIO11
chr3	101517174
chr4	91002415
chr33	6902546	ENSGALG00000052195	BIO1,BIO9,BIO11
chr1	74111966
chr2	62915331	ADTRP	BIO4,BIO6,BIO7,BIO11,BIO12,BIO13,BIO16
chr30	422531	CALR,RAD23A	BIO1,BIO11
chr1	74031618
chr1	74145826
chr26	4419527
chr3	3710423	ENSGALG00000044730	BIO1,BIO11
chr33	2511017	ENSGALG00000049263,ENSGALG00000054884,ENSGALG00000036079,ENSGALG00000048811	BIO1,BIO2,BIO3,BIO4,BIO6,BIO10,BIO11
chr7	34933563
chr1	50605319
chr3	89749139
chr1	142456947
chr7	4563027	MREG	BIO4,BIO6,BIO7,BIO9,BIO11
chr4	84004591	FAM53A	BIO1,BIO3,BIO4,BIO6,BIO7,BIO11,BIO12,BIO13,BIO16
chr2	3719755	PTH2R	BIO1,BIO6,BIO7,BIO9,BIO11
chr7	5901388
chr31	3459454
chr27	7162683	THRA	BIO1,BIO6,BIO9,BIO10,BIO11
chr28	4053150	ENSGALG00000052151	BIO1,BIO3,BIO4,BIO6,BIO7,BIO9,BIO11
chr2	148325821
chr3	109172458	SUPT3H	BIO1,BIO2,BIO3,BIO4,BIO6,BIO7,BIO9,BIO11,BIO12,BIO16
chr3	9925923	EHBP1	BIO11
chr8	22486355
chr30	1181022	ENSGALG00000047805	BIO1,BIO9,BIO11
chr1	55853420	TBXAS1	BIO1,BIO2,BIO4,BIO6,BIO7,BIO9,BIO11,BIO12,BIO17
chr27	6364140	SKAP1	BIO1,BIO2,BIO4,BIO6,BIO7,BIO9,BIO11,BIO12,BIO13,BIO16,BIO18
chr9	19110729	NLGN1	BIO1,BIO5,BIO6,BIO10,BIO11
chr7	33327160	ZEB2	BIO1,BIO4,BIO6,BIO7,BIO9,BIO11,BIO12,BIO13,BIO16
chr1	74470579	ANO2	BIO1,BIO3,BIO4,BIO6,BIO7,BIO9,BIO11
chr1	26688623
chr13	11358707	RNF145	BIO4,BIO6,BIO7,BIO9,BIO11
chr2	16922535	ARHGAP21	BIO4,BIO6,BIO7,BIO9,BIO11
chr1	89740582	PHLDB2	BIO4,BIO11
chr1	34062442	LEMD3	BIO1,BIO2,BIO4,BIO6,BIO7,BIO9,BIO11,BIO12
chr9	6174870
chr28	3120149	STK11	BIO1,BIO4,BIO6,BIO7,BIO11,BIO12,BIO13,BIO16
chr9	913654
chr22	5289882	ENSGALG00000047954	BIO1,BIO4,BIO6,BIO7,BIO9,BIO11
chr11	6380351	NKD1	BIO1,BIO11
chr3	22188829	LPGAT1	BIO1,BIO4,BIO6,BIO7,BIO9,BIO11,BIO12,BIO17
chr1	15105714	ERGIC2,LAMB1	BIO4,BIO6,BIO7,BIO11
chr1	191611375	ENSGALG00000013247	BIO6,BIO7,BIO11
chr2	30037043
chr1	96640043	GBE1	BIO1,BIO4,BIO6,BIO7,BIO11,BIO12,BIO13,BIO16,BIO17
chr3	26281412	SRBD1	BIO1,BIO4,BIO6,BIO7,BIO9,BIO11
chr2	102760621
chr11	16208711	CDH13	BIO1,BIO2,BIO4,BIO6,BIO7,BIO8,BIO11,BIO12,BIO13,BIO16,BIO18
chr1	1564216	ENSGALG00000036140	BIO1,BIO9,BIO11
chr15	11896410	MED13L	BIO11
chr33	4410492
chr1	175035251
chr16	2608121	BF2	BIO11
chr5	36653359
chr1	11571126
chr1	3025584	PLXNA4	BIO1,BIO2,BIO6,BIO7,BIO11,BIO12,BIO13,BIO16
chr1	29820147	PRICKLE1	BIO1,BIO4,BIO6,BIO7,BIO9,BIO11
chr5	55050511	DAAM1	BIO3,BIO4,BIO11
chr13	10673924
chr33	2991765
chr20	4769845
chr5	36402437
chr2	145666574	AGO2	BIO1,BIO4,BIO6,BIO7,BIO9,BIO11
chr6	4762913
chr28	2152884	DOT1L	BIO1,BIO6,BIO9,BIO10,BIO11
chr2	127240240	LAPTM4B	BIO3,BIO4,BIO5,BIO6,BIO7,BIO9,BIO10,BIO11,BIO17
chr1	29915958
chr1	732221	ENSGALG00000054904	BIO1,BIO11
chr1	142096835
chr15	11272501	MTMR3	BIO1,BIO4,BIO6,BIO7,BIO9,BIO10,BIO11,BIO13,BIO16
chr4	77111747
chr8	25630483	BSND,PCSK9	BIO1,BIO3,BIO4,BIO6,BIO9,BIO11
chr25	2741466
chr7	4683234	UBE2F	BIO1,BIO2,BIO4,BIO6,BIO7,BIO9,BIO11,BIO12,BIO13,BIO16
chr2	32174260
chr7	34102765
chr2	49619346
chr7	23567993	PECR	BIO1,BIO4,BIO6,BIO7,BIO9,BIO11,BIO12,BIO13,BIO16,BIO18
chr30	1059633	UBL5	BIO1,BIO11
chr9	7060269
chr3	4994743	ENSGALG00000048886	BIO1,BIO4,BIO6,BIO7,BIO9,BIO11
chr33	2644832
chr2	27525758	DGKB	BIO4,BIO6,BIO7,BIO11,BIO12
chr2	95634016
chr6	9690612	ANK3	BIO1,BIO2,BIO3,BIO4,BIO6,BIO7,BIO9,BIO11,BIO12,BIO13,BIO16
chr1	7854628	FAM107B	BIO1,BIO4,BIO6,BIO7,BIO9,BIO11,BIO12
chr18	5873263	STXBP4	BIO1,BIO4,BIO6,BIO7,BIO9,BIO11
chr2	121008280	ZNF704	BIO1,BIO4,BIO6,BIO7,BIO11,BIO12,BIO13,BIO16
chr1	168962566	GPALPP1	BIO1,BIO4,BIO6,BIO7,BIO9,BIO11
chr2	127129191
chr3	31235307
chr7	23574828	PECR	BIO1,BIO4,BIO6,BIO7,BIO9,BIO11,BIO12,BIO13,BIO16,BIO18
chr12	1457820
chr1	74623205	VWF	BIO1,BIO3,BIO4,BIO6,BIO7,BIO9,BIO11,BIO13
chr21	3945524	CASZ1	BIO3,BIO4,BIO6,BIO7,BIO9,BIO11
chr23	4205219	THRAP3	BIO3,BIO4,BIO6,BIO7,BIO9,BIO11
chr2	83854924	GALNT1	BIO1,BIO3,BIO4,BIO6,BIO7,BIO9,BIO11,BIO12
chr1	34809102
chr13	11165824
chr17	7712688
chr1	180409360
chr33	6012630	PPP1R1A	BIO1,BIO9,BIO11
chr33	6630084	FAU	BIO1,BIO11
chr4	20445289
chr1	114890316	ENSGALG00000016268	BIO1,BIO4,BIO6,BIO7,BIO11
chr19	1189718	CALN1	BIO1,BIO5,BIO6,BIO7,BIO10,BIO11
chr26	2717713
chr1	37472412
chr26	1661908
chr5	53836298
chr1	75840641	ENSGALG00000047480	BIO1,BIO4,BIO6,BIO7,BIO11
chr1	110805543	SLC37A1	BIO3,BIO4,BIO6,BIO7,BIO11
chr6	10279401	PTEN	BIO1,BIO6,BIO11
chr1	96920150
chr6	20992155
chr1	60404842
chr6	26016206
chr1	171580513
chr8	22331014
chr33	7505467
chr1	61783707
chr32	508618	QPCTL	BIO1,BIO11
chr7	23631604	ERCC3	BIO11
chr25	1943115
chr11	1360467
chr4	77987301
chr9	4642237
chr1	107870861
chr23	5174499
chr5	15370940	CHID1	BIO1,BIO4,BIO6,BIO7,BIO9,BIO11,BIO12
chr3	26130959
chr21	4398497	ENSGALG00000039329	BIO1,BIO4,BIO6,BIO7,BIO9,BIO11
chr12	19880610	MBD4	BIO4,BIO6,BIO7,BIO11
chr27	5539253	COL1A1	BIO1,BIO6,BIO11
chr6	3226837
chr1	74330845
chr2	106328906
chr7	700160
chr3	43158252
chr20	9877341
chr1	56447896
chr1	47921188
chr4	85602329
chr11	18444011
chr3	25514138
chr1	73998456
chr14	11835212
chr8	4043147	RGS18	BIO3,BIO4,BIO6,BIO9,BIO11
chr30	410752	NFIX	BIO1,BIO4,BIO6,BIO7,BIO9,BIO11
chr5	41047975	GTF2A1	BIO1,BIO4,BIO6,BIO7,BIO9,BIO11,BIO12
chr33	7489256
chr13	10906356	FAM193B	BIO3,BIO4,BIO11
chr4	29628954
chr1	125243558
chr4	88580612	PTPRA	BIO1,BIO3,BIO4,BIO6,BIO7,BIO9,BIO11
chr14	12175828
chr1	117423575
chr21	4876193
chr3	88407159	GSTA2,ENSGALG00000028551	BIO3,BIO4,BIO7,BIO9,BIO11
chr6	23123827	HPSE2	BIO1,BIO11
chr5	17146835	LPXN,ENSGALG00000049562	BIO1,BIO5,BIO6,BIO9,BIO11
chr20	6458686
chr2	88675162
chr6	18421862	CYP2C23a	BIO1,BIO4,BIO6,BIO7,BIO9,BIO11,BIO12,BIO13,BIO16
chr9	15153002
chr1	51015851	SLC16A8	BIO1,BIO4,BIO6,BIO7,BIO9,BIO11
chr11	13137327
chr1	55800975	TBXAS1	BIO1,BIO2,BIO4,BIO6,BIO7,BIO9,BIO11,BIO12,BIO17
chr33	4882195	ENSGALG00000049557	BIO1,BIO3,BIO4,BIO6,BIO7,BIO9,BIO11
chr4	79776271
chr13	14194217
chr1	196056554
chr1	170608465	KPNA3	BIO4,BIO6,BIO9,BIO11
chr7	13663770
chr4	35052316	HERC3	BIO1,BIO6,BIO9,BIO10,BIO11
chr6	8641819	JMJD1C	BIO1,BIO4,BIO6,BIO7,BIO9,BIO11,BIO12
chr3	87554979
chr1	142207749
chr3	32426101	CRIM1	BIO1,BIO2,BIO4,BIO6,BIO7,BIO9,BIO11,BIO12,BIO13,BIO16
chr2	38572887
chr2	65296402	FARS2	BIO1,BIO5,BIO6,BIO9,BIO10,BIO11,BIO12
chr1	146912473
chr1	84449799
chr2	331503	CDK5	BIO1,BIO6,BIO7,BIO11,BIO12
chr3	30727280
chr23	6063153	SLC25A44,ENSGALG00000051101	BIO1,BIO4,BIO6,BIO7,BIO9,BIO11
chr2	44412964	TMPPE,GLB1	BIO1,BIO6,BIO11
chr2	23393231	ENSGALG00000035994	BIO1,BIO3,BIO4,BIO6,BIO7,BIO9,BIO11,BIO12,BIO13,BIO16
chr1	94421104
chr14	3145741
chr12	14424993	MAGI1	BIO2,BIO3,BIO4,BIO6,BIO7,BIO9,BIO11
chr17	1520998	ZNF618	BIO1,BIO6,BIO11
chr33	6721384	GYS1	BIO1,BIO6,BIO9,BIO11
chr32	601783	ENSGALG00000050634	BIO21,BIO3,BIO4,BIO9,BIO11
chr25	2216803
chr26	5373779
chr14	6192529	ENSGALG00000044187	BIO1,BIO4,BIO6,BIO7,BIO9,BIO11,BIO12
chr16	1017836	ENSGALG00000048938,ENSGALG00000050222,ENSGALG00000050447	BIO1,BIO3,BIO4,BIO5,BIO6,BIO7,BIO9,BIO10,BIO11,BIO15
chr11	13065671
chr5	10626548
chr3	26183799
chr27	5516727
chr11	13023534
chr30	264849
chr2	22544193	ANKIB1	BIO3,BIO4,BIO6,BIO7,BIO11
chr4	88690603
chr2	99615505	LAMA1	BIO1,BIO6,BIO9,BIO11,BIO13,BIO16
chr4	10232029
chr27	4078674
chr5	43411534	EML5	BIO1,BIO4,BIO6,BIO7,BIO9,BIO11
chr1	77613301
chr8	21010579
chr3	104534773
chr31	3099539
chr20	13894204	B4GALT5,SLC9A8	BIO1,BIO3,BIO6,BIO11
chr1	39870589	OTOGL	BIO1,BIO3,BIO4,BIO6,BIO7,BIO9,BIO11
chr1	80206156	METTL16	BIO1,BIO4,BIO6,BIO9,BIO11
chr1	150080177
chr4	85489002	IMMT	BIO1,BIO4,BIO6,BIO7,BIO11,BIO12,BIO13,BIO16
chr3	45015618	PRKN,PRKN	BIO1,BIO2,BIO3,BIO4,BIO6,BIO7,BIO9,BIO11,BIO17
chr2	49658778
chr3	48960879
chr3	71272596	ENSGALG00000052928	BIO1,BIO4,BIO6,BIO7,BIO11
chr3	85924156
chr1	78086876
chr32	290763	HNRNPUL1	BIO1,BIO4,BIO6,BIO9,BIO11
chr3	68761583	PREP	BIO2,BIO4,BIO6,BIO7,BIO11
chr11	8273047
chr17	1949200	DPH7	BIO3,BIO4,BIO6,BIO7,BIO9,BIO11
chr25	3295897	EDSC	BIO1,BIO3,BIO4,BIO6,BIO7,BIO9,BIO11
chr2	141293761	ENSGALG00000039533	BIO1,BIO6,BIO11
chr6	30696173
chr1	86657998
chr14	12704159	ECI1	BIO1,BIO6,BIO7,BIO9,BIO11,BIO12,BIO16
chr2	24398073
chr33	7671632
chr2	83622820
chr6	27245473
chr25	1289701
chr1	74060211
chr32	723611	ENSGALG00000050656	BIO3,BIO4,BIO9,BIO11
chr26	4613795
chr2	89081043
chr20	6915830
chr12	8420299	ERC2	BIO4,BIO6,BIO7,BIO11,BIO12
chr2	64094829
chr1	94804152	CADM2	BIO1,BIO4,BIO6,BIO7,BIO9,BIO11
chr1	78580979
chr22	3946480
chr5	51619676
chr8	18429008
chr2	129039655	UBR5	BIO1,BIO3,BIO4,BIO9,BIO11
chr1	108342981	TTC3	BIO1,BIO6,BIO7,BIO9,BIO11
chr2	145472854	TRAPPC9	BIO1,BIO3,BIO4,BIO6,BIO7,BIO9,BIO11,BIO12,BIO17
chr25	3879241
chr1	85588284
chr7	2777179	ACADL	BIO1,BIO3,BIO4,BIO6,BIO7,BIO9,BIO11
chr1	73950536
chr24	3800284	ARHGEF12	BIO1,BIO4,BIO6,BIO7,BIO9,BIO11
chr23	4261321
chr4	72094819
chr1	56205636	ENSGALG00000012796	BIO2,BIO3,BIO6,BIO7,BIO11
chr26	2613670
chr27	6708651	SRCIN1	BIO1,BIO6,BIO11
chr5	27650043	MED6	BIO3,BIO4,BIO7,BIO11,BIO12,BIO16
chr4	76709816	CC2D2A	BIO1,BIO4,BIO6,BIO7,BIO9,BIO11
chr2	23412187
chr1	56553281	AKR1D1	BIO1,BIO9,BIO11
chr4	88664679	UBOX5	BIO1,BIO4,BIO6,BIO7,BIO9,BIO11
chr3	10127945	WDPCP	BIO4,BIO6,BIO9,BIO11
chr1	111045069	U2AF1	BIO1,BIO4,BIO6,BIO7,BIO9,BIO11
chr33	408548
chr4	75168289	SLIT2	BIO1,BIO4,BIO6,BIO7,BIO11,BIO12,BIO13,BIO16
chr7	36025517
chr4	38072875	PAPSS1	BIO1,BIO4,BIO6,BIO7,BIO9,BIO11
chr10	20444668	AP3S2	BIO3,BIO4,BIO6,BIO9,BIO11
chr9	2456938
chr17	6678951	MED27	BIO1,BIO4,BIO6,BIO7,BIO9,BIO11
chr2	115155951	MYBL1	BIO1,BIO6,BIO9,BIO11
chr4	63568143
chr4	38188262	ENSGALG00000028041	BIO3,BIO4,BIO6,BIO9,BIO11
chr2	117574606	KCNB2	BIO1,BIO2,BIO4,BIO6,BIO7,BIO11,BIO12,BIO17
chr5	43450756	EML5	BIO1,BIO4,BIO6,BIO7,BIO9,BIO11
chr3	76894563	SYNCRIP	BIO3,BIO4,BIO6,BIO7,BIO11
chr1	82345299	LSAMP	BIO1,BIO4,BIO6,BIO9,BIO11,BIO13,BIO16,BIO18
chr3	97937029
chr18	836342	MYOCD	BIO1,BIO6,BIO11,BIO13,BIO16
chr8	23074517	BEND5	BIO2,BIO3,BIO4,BIO6,BIO7,BIO11
chr6	9599371	ANK3	BIO1,BIO2,BIO3,BIO4,BIO6,BIO7,BIO9,BIO11,BIO12,BIO13,BIO16
chr4	86916486
chr5	47689314
chr18	9551410
chr20	4807440
chr3	54400214	NHSL1	BIO1,BIO4,BIO5,BIO6,BIO7,BIO9,BIO10,BIO11,BIO15
chr20	10111098	HCK	BIO4,BIO9,BIO11
chr1	143930784
chr20	6893235
chr1	88107359
chr3	10605392
chr1	96848773
chr30	582670	EVI5L,C3	BIO1,BIO6,BIO11
chr1	142105769
chr33	6274160	ENSGALG00000048236	BIO1,BIO4,BIO6,BIO7,BIO9,BIO11
chr1	196061995
chr2	19233469	CACNB2	BIO1,BIO3,BIO4,BIO11
chr1	57327136	WEE2	BIO1,BIO6,BIO7,BIO9,BIO11
chr33	1738947	ENSGALG00000054846,ENSGALG00000053747	BIO1,BIO2,BIO5,BIO6,BIO9,BIO11,BIO17
chr9	2639430
chr7	34263701
chr3	20447255
chr24	3860254
chr3	39525307
chr14	5373424	DRC3	BIO1,BIO4,BIO6,BIO7,BIO9,BIO10,BIO11,BIO13,BIO16
chr20	4002585
chr18	9100863
chr5	20937457	LRRC4C	BIO1,BIO3,BIO4,BIO6,BIO7,BIO9,BIO11
chr13	2823741	PCDH1	BIO1,BIO6,BI09,BIO11
chr5	16098378
chr1	170410196	FNDC3A	BIO1,BIO4,BIO6,BIO11,BIO12,BIO13,BIO16,BIO18
chr1	63717514
chr17	2380918	EHMT1	BIO3,BIO4,BIO6,BIO7,BIO11,BIO12,BIO15
chr2	55558329
chr2	90203297
chr33	6056680	ENSGALG00000049272	BIO1,BIO9,BIO11
chr4	38068153	PAPSS1	BIO1,BIO4,BIO6,BIO7,BIO9,BIO11
chr6	26895064
chr6	7580036	CTNNA3	BIO1,BIO3,BIO4,BIO6,BIO7,BIO9,BIO11
chr26	2108057
chr2	58302822
chr13	14054626	FLT4	BIO4,BIO6,BIO9,BIO11
chr21	2170592	ATAD3A	BIO1,BIO3,BIO4,BIO6,BIO7,BIO9,BIO11
chr10	13426287
chr17	9026862	LHX6	BIO1,BIO2,BIO6,BIO7,BIO11
chr11	7388043	LONP2	BIO1,BIO6,BIO9,BIO11
chr33	7185802	TNS2	BIO1,BIO3,BIO4,BIO6,BIO7,BIO9,BIO11
chr5	52304714	JAG2	BIO1,BIO4,BIO6,BIO7,BIO9,BIO11
chr1	116416383	DMD	BIO1,BIO3,BIO4,BIO6,BIO7,BIO9,BIO11
chr7	16963499	OLA1,OLA1	BIO1,BIO6,BIO9,BIO11
chr4	12972445
chr8	4074776	RGS5	BIO1,BIO3,BIO4,BIO6,BIO7,BIO9,BIO11
chr3	20485564	USH2A,USH2A,USH2A	BIO1,BIO4,BIO6,BIO7,BIO9,BIO11,BIO18
chr5	20992405	LRRC4C	BIO1,BIO3,BIO4,BIO6,BIO7,BIO9,BIO11
chr18	1096161
chr11	9785044	DPY19L3	BIO1,BIO6,BIO7,BIO9,BIO11
chr8	25210598
chr14	2790877
chr2	40671348
chr18	9735587	RBFOX3	BIO11
chr4	38092231
chr1	116043276
chr1	71436269	ENSGALG00000014551	BIO1,BIO4,BIO6,BIO7,BIO9,BIO10,BIO11,BIO12,BIO13
chr2	50690686
chr17	9076856	PDCL	BIO1,BIO2,BIO6,BIO7,BIO11,BIO12
chr27	38084
chr2	125851979
chr4	85545125	REEP1	BIO3,BIO4,BIO6,BIO7,BIO11,BIO12,BIO13,BIO16,BIO18
chr3	25949393
chr2	66195939	SLC22A23	BIO1,BIO3,BIO5,BIO6,BIO11
chr5	38048604	VSX2	BIO3,BIO4,BIO6,BIO7,BIO9,BIO11
chr1	111062917
chr1	130969746
chr3	13848609
chr11	7904777	MYLK3	BIO1,BIO4,BIO5,BIO6,BIO7,BIO9,BIO10,BIO11,BIO18
chr2	10845830
chr6	23302438	ZDHHC16	BIO1,BIO6,BIO9,BIO11
chr3	4640305
chr3	76660883
chr15	10691335
chr1	129624068
chr15	7221809	SGSM1	BIO4,BIO6,BIO7,BIO11,BIO12,BIO14,NIO17,BIO19
chr6	9700607	ANK3	BIO1,BIO2,BIO3,BIO4,BIO6,BIO7,BIO9,BIO11,BIO12,BIO13,BIO16
chr10	9433430
chr6	1758437
chr28	3265301	MUM1L1	BIO4,BIO6,BIO7,BIO10,BIO11,BIO12,BIO13,BIO16
chr5	16506726	ENSGALG00000020488	BIO1,BIO6,BIO9,BIO11
chr2	4508861
chr23	4285129	COL8A2	BIO6,BIO9,BIO11
chr3	48382188
chr5	59122919
chr26	3274402	INKA2,TRAF3IP3	BIO1,BIO2,BIO6,BIO7,BIO11,BIO14
chr6	11132513
chr5	35553245	NPAS3	BIO1,BIO2,BIO6,BIO7,BIO11,BIO12,BIO13,BIO16,BIO18
chr2	84820073	MOCOS,MOCOS	BIO1,BIO2,BIO6,BIO11
chr13	16537344
chr3	42287233	AFDN	BIO1,BIO4,BIO6,BIO7,BIO11
chr3	13335114
chr14	12116927
chr1	85769933	ENSGALG00000053198,CMSS1	BIO3,BIO4,BIO6,BIO9,BIO11
chr2	96005780
chr4	90470612
chr19	7087394	VPS53	BIO1,BIO9,BIO11
chr2	21931002	CDK14	BIO2,BIO3,BIO4,BIO6,BIO7,BIO9,BIO11
chr11	15913594
chr10	17663050	ADAMTS17	BIO1,BIO6,BIO7,BIO9,BIO11,BIO12
chr5	51897671
chr2	66760344
chr5	56138816
chr2	84036301
chr17	2564127	CACNA1B	BIO1,BIO2,BIO3,BIO4,BIO6,BIO7,BIO11,BIO12
chr1	196122537	DNAJB13	BIO1,BIO6,BIO9,BIO11
chr2	30146859
chr12	10389525
chr1	40151263	LIN7A	BIO4,BIO6,BIO7,BIO11,BIO12,BIO13,BIO16
chr1	20906637
chr1	196454209	ARHGEF17	BIO4,BIO9,BIO11,BIO12,BIO13,BIO16,BIO18
chr3	45599327	IGF2R	BIO1,BIO6,BIO9,BIO11
chr1	196892101
chr24	1459365	ENSGALG00000024296	BIO3,BIO4,BIO6,BIO7,BIO9,BIO11
chr7	35731915
chr28	3456650	KCNN1	BIO1,BIO6,BIO11
chr2	59847786
chr2	61986950	CAP2	BIO1,BIO2,BIO6,BIO7,BIO11,BIO12,BIO13,BIO16,BIO18
chr3	94882498
chr10	17373424
chr2	117577962	KCNB2	BIO1,BIO2,BIO4,BIO6,BIO7,BIO11,BIO12,BIO17
chr10	6845911	THSD4	BIO1,BIO4,BIO6,BIO7,BIO9,BIO10,BIO11,BIO12
chr1	169977873	SUCLA2	BIO1,BIO2,BIO6,BIO7,BIO9,BIO11,BIO12
chr3	96454584	TAF1B	BIO6,BIO7,BIO11,BIO18
chr6	30706991	PRLHR	BIO1,BIO4,BIO9,BIO11
chr1	28199776
chr3	55887072	HBS1L	BIO1,BIO6,BIO9,BIO11
chr3	27244519
chr4	65234885
chr18	9861955	TK1	BIO1,BIO6,BIO11,BIO12,BIO13,BIO16
chr5	1797546
chr2	28423364	ENSGALG00000010803	BIO3,BIO4,BIO6,BIO7,BIO11
chr6	18412450	CYP2C23b	BIO1,BIO6,BIO9,BIO11
chr3	30884270
chr17	6586892	RAPGEF1	BIO1,BIO4,BIO6,BIO7,BIO9,BIO10,BIO11,BIO12,BIO13,BIO16
chr2	5146740
chr1	182080705
chr7	2568993	MAP2	BIO1,BIO4,BIO6,BIO9,BIO11
chr7	4880785	COL6A3	BIO4,BIO7,BIO11
chr20	3549556
chr3	67174067	ARMC2	BIO1,BIO6,BIO11
chr20	11591255
chr12	19959796	PLXND1	BIO1,BIO6,BIO7,BIO9,BIO11
chr6	22159294
chr8	3869577	CDC73	BIO1,BIO3,BIO4,BIO6,BIO7,BIO9,BIO11,BIO12,BIO13,BIO15,BIO16
chr7	26167770	CLASP1	BIO1,BIO4,BIO5,BIO6,BIO7,BIO10,BIO11,BIO12
chr9	2564182
chr7	2530447	MAP2	BIO1,BIO4,BIO6,BIO9,BIO11
chr26	4917023
chr11	15891158
chr12	3939022	IARS1	BIO1,BIO6,BIO9,BIO11
chr4	47056818
chr1	105835822	TIAM1	BIO2,BIO4,BIO6,BIO7,BIO11,BIO12,BIO13,BIO16
chr10	15235535
chr10	13436370	ABHD2	BIO1,BIO6,BIO11,BIO12,BIO16
chr3	26173787
chr3	18978651
chr20	10266527	MAPRE1	BIO3,BIO4,BIO6,BIO7,BIO11,BIO16
chr24	4717054
chr18	1794097	MYH10	BIO1,BIO4,BIO6,BIO7,BIO9,BIO11
chr2	106223880	OPN5L1	BIO1,BIO4,BIO5,BIO6,BIO7,BIO9,BIO10,BIO11,BIO12,BIO13,BIO16
chr20	9109615	MYT1	BIO1,BIO6,BIO9,BIO11
chr13	10718306
chr5	4648024
chr4	3025534
chr10	17271508
chr17	10139989
chr5	10714990	PDE3B	BIO9,BIO11
chr8	25626036	TMEM61	BIO1,BIO6,BIO9,BIO11
chr17	10179430
chr27	7604898
chr23	1332941
chr13	3416420	CTNNA1,CTNNA1	BIO3,BIO4,BIO7,BIO11,BIO12,BIO13,BIO16,BIO18
chr6	12939013
chr5	38598772	TTLL5	BIO1,BIO11
chr2	114908831
chr3	10821021
chr2	89499715
chr10	9850611
chr3	22156577	INTS7	BIO1,BIO2,BIO6,BIO9,BIO11,BIO12
chr2	40729815
chr3	67337491	ENSGALG00000015297	BIO4,BIO6,BIO7,BIO11,BIO12
chr2	145604931	TRAPPC9	BIO1,BIO3,BIO4,BIO6,BIO9,BIO11,BIO12,BIO17
chr1	32729580
chr2	93939464	DOK6	BIO1,BIO4,BIO6,BIO7,BIO9,BIO11
chr4	65800987	SCFD2	BIO4,BIO6,BIO7,BIO11
chr1	39107846
chr33	6614507
chr8	25693108	USP24	BIO1,BIO6,BIO7,BIO9,BIO11
chr1	173007760
chr13	3148404	ENSGALG00000024379	BIO1,BIO3,BIO4,BIO6,BIO9,BIO11
chr2	49677186	ENSGALG00000031713	BIO3,BIO4,BIO6,BIO7,BIO9,BIO11
chr12	7181995	FGD3	BIO1,BIO6,BIO11
chr10	3114847	SIN3A	BIO3,BIO4,BIO11
chr13	13895270
chr7	35801205
chr1	60446461	WNK1	BIO1,BIO3,BIO4,BIO6,BIO7,BIO9,BIO11,BIO12,BIO13,BIO16
chr20	3556717
chr20	10282028
chr11	2382807	CBFB	BIO1,BIO6,BIO7,BIO9,BIO11
chr1	111104913
chr7	19100398	STK39	BIO1,BIO11
chr3	109308252	SUPT3H,RUNX2,	BIO1,BIO2,BIO3,BIO4,BIO5,BIO6,BIO7,BIO9,BIO11,BIO12,BIO16,BIO19
chr1	180312611
chr12	2232647
chr1	184001520	YAP1	BIO1,BIO3,BIO4,BIO5,BIO10,BIO11
chr2	30541293
chr1	94452296
chr1	122765263	REPS2	BIO1,BIO6,BIO7,BIO11,BIO12,BIO13,BIO16,BIO18
chr2	91485924	ZNF407	BIO1,BIO2,BIO4,BIO6,BIO7,BIO9,BIO11,BIO12,BIO14,BIO17,BIO18
chr1	15088851	LAMB1	BIO4,BIO6,BIO7,BIO11
chr24	5420483
chr2	83844679	GALNT1	BIO1,BIO3,BIO4,BIO6,BIO7,BIO9,BIO11,BIO12
chr2	29929487	MACC1	BIO3,BIO4,BIO7,BIO11
chr3	40986473
chr3	13354117
chr23	2304710
chr9	18204795
chr3	88657943	MCPH1	BIO4,BIO6,BIO7,BIO11,BIO12,BIO13,BIO16
chr16	2602429	ENSGALG00000029381	BIO1,BIO6,BIO9,BIO11
chr1	170041061	ITM2B	BIO1,BIO6,BIO7,BIO9,BIO11,BIO12,BIO13,BIO16
chr3	41440666	THBS2	BIO3,BIO4,BIO11
chr9	12441812
chr7	25389820	PTPN4,PTPN4	BIO3,BIO4,BIO7,BIO9,BIO11
chr10	10295893	SEMA6D	BIO1,BIO6,BIO7,BIO11
chr3	49548440
chr4	38102329
chr3	18333373
chr8	24248346	FAF1	BIO1,BIO6,BIO11
chr33	3612418
chr7	1903034	ZNF804A	BIO6,BIO11
chr2	83738279
chr3	26339727	PRKCE	BIO6,BIO11
chr12	12310410	CFAP20DC	BIO1,BIO6,BIO11
chr6	16768936
chr4	88614442	PTPRA	BIO1,BIO3,BIO4,BIO6,BIO7,BIO9,BIO11
chr27	4914225	TANC2	BIO1,BIO8,BIO11
chr13	4515018
chr13	10898085	DDX41	BIO1,BIO6,BIO7,BIO9,BIO11
chr2	23268732
chr12	9644307
chr11	10565370	CHST8	BIO3,BIO4,BIO7,BIO11
chr17	7733404
chr9	3918252
chr33	7065315	EPHB1	BIO4,BIO11
chr3	27246309
chr5	20980431	LRRC4C	BIO1,BIO3,BIO4,BIO6,BIO7,BIO9,BIO11
chr1	96688034
chr8	28813848	ENSGALG00000027565	BIO1,BIO6,BIO9,BIO10,BIO11
chr2	121225266
chr2	108272362
chr3	100192258
chr1	75035829	ENSGALG00000014347	BIO1,BIO11
chr1	4544973	SFMBT2	BIO4,BIO6,BIO7,BIO11,BIO12
chr8	15948907
chr1	16131683	GRAMD4	BIO3,BIO4,BIO6,BIO7,BIO11
chr3	94970651
chr1	77494634	KPNA1	BIO1,BIO3,BIO4,BIO6,BIO7,BIO11,BIO12,BIO16
chr3	72525207
chr5	5816170	ENSGALG00000012103	BIO1,BIO4,BIO6,BIO7,BIO9,BIO11,BIO12,BIO16,BIO18
chr1	96635067	GBE1	BIO1,BIO4,BIO6,BIO7,BIO11,BIO12,BIO13,BIO16,BIO17
chr2	30390417
chr3	3041481	ASB3	BIO1,BIO9,BIO11
chr2	119225655
chr8	28669105
chr12	18161756
chr1	122154897
chr1	170266562
chr12	3055046	RBM6	BIO1,BIO3,BIO4,BIO6,BIO7,BIO9,BIO11,BIO12
chr3	32558082
chr1	26410196
chr4	5086879	ATP11C	BIO1,BIO11
chr11	9690296
chr7	14619600
chr3	108146328
chr1	182072076
chr1	88079356
chr5	12824248
chr1	40772619	CCDC59	BIO4,BIO6,BIO7,BIO11
chr2	56757299	ATP9B	BIO1,BIO3,BIO4,BIO6,BIO7,BIO11
chr2	96745328	LDLRAD4	BIO1,BIO2,BIO6,BIO11
chr1	132434873	GABRG3	BIO1,BIO9,BIO11
chr7	28921274
chr1	73835866
chr10	6956168	THSD4	BIO1,BIO4,BIO6,BIO7,BIO9,BIO10,BIO11,BIO12
chr1	179743812	MICU2	BIO1,BIO4,BIO6,BIO7,BIO9,BIO11
chr10	13544329
chr3	45740814	SOD2	BIO3,BIO4,BIO7,BIO11
chr8	27572919	NFIA	BIO3,BIO11
chr10	18700453	MEGF11	BIO1,BIO4,BIO6,BIO11,BIO12
chr20	4821269
chr18	5876477	STXBP4	BIO1,BIO4,BIO6,BIO7,BIO9,BIO11
chr5	21732536
chr9	9633749	AGFG1	BIO1,BIO6,BIO9,BIO11
chr2	62705016
chr14	12646593	FAM234A	BIO1,BIO6,BIO9,BIO11
chr3	110030174	CD2AP	BIO1,BIO4,BIO6,BIO7,BIO9,BIO11,BIO12,BIO13,BIO16
chr24	1931453	NTM	BIO3,BIO4,BIO11
chr3	55883213	HBS1L	BIO1,BIO6,BIO9,BIO11
chr13	5403511	SLIT3	BIO1,BIO3,BIO4,BIO9,BIO11,BIO19
chr5	36946323	PAX9	BIO1,BIO2,BIO6,BIO11,BIO12,BIO14,BIO17,BIO8
chr2	106249713	OPN5L1	BIO1,BIO4,BIO5,BIO6,BIO7,BIO9,BIO10,BIO11,BIO12,BIO13,BIO16
chr4	88611215	PTPRA	BIO1,BIO3,BIO4,BIO6,BIO7,BIO9,BIO11
chr6	9538792	ANK3,ANK3	BIO1,BIO2,BIO3,BIO4,BIO6,BIO7,BIO9,BIO11,BIO12,BIO13,BIO16
chr10	13893626
chr14	6297029	ENSGALG00000044187	BIO1,BIO4,BIO6,BIO7,BIO9,BIO11,BIO12
chr3	22800740
chr3	109177481	SUPT3H	BIO1,BIO2,BIO3,BIO4,BIO6,BIO7,BIO9,BIO11,BIO12,BIO16
chr2	57074106
chr2	88617034
chr2	83961427
chr17	5164414
chr3	13345807
chr11	6131267
chr1	86485097	ENSGALG00000015342	BIO4,BIO11
chr22	3996020
chr15	10246358
chr1	181048972
chr15	5020488	NCOR2	BIO1,BIO6,BIO9,BIO11
chr2	103352314	OSBPL1A	BIO1,BIO6,BIO9,BIO11
chr3	87203255	ENSGALG00000016292	BIO1,BIO3,BIO6,BIO11
chr5	37887272	ZNF410	BIO1,BIO4,BIO6,BIO7,BIO11
chr3	21792526	RPS6KC1	BIO1,BIO6,BIO9,BIO10,BIO11
chr14	4515809
chr2	82844830
chr1	6324161	CELF2	BIO1,BIO6,BIO7,BIO9,BIO11
chr2	106273494
chr2	116726422
chr14	12622939	AXIN1	BIO1,BIO11
chr4	76665910
chr28	993215	ENSGALG00000026161	BIO1,BIO3,BIO4,BIO6,BIO7,BIO9,BIO11,BIO12
chr27	5735540	FAM117A	BIO4,BIO6,BIO7,BIO11
chr2	62418616	PHACTR1	BIO1,BIO2,BIO4,BIO6,BIO7,BIO9,BIO11,BIO12
chr1	464580
chr18	1739491	MYH10	BIO1,BIO4,BIO6,BIO7,BIO9,BIO11
chr10	19556200	PIAS1	BIO4,BIO7,BIO11
chr2	98150215
chr8	25562040	SSBP3	BIO1,BIO6,BIO11,BIO12,BIO13,BIO16
chr20	11229146	RAB22A	BIO4,BIO9,BIO11
chr6	17752465	GBF1	BIO1,BIO2,BIO8,BIO10,BIO11,BIO18
chr24	2316181	OPCML	BIO1,BIO6,BIO7,BIO11,BIO12
chr1	73823979	ENSGALG00000049435	BIO6,BIO11
chr17	2428686	EHMT1	BIO3,BIO4,BIO6,BIO7,BIO11,BIO12,BIO15
chr10	19381071	MAP2K5	BIO1,BIO4,BIO9,BIO11
chr10	14835450	SLCO3A1	BIO1,BIO6,BIO11,BIO12,BIO16
chr5	16466020
chr1	89886604
chr6	4928001
chr3	32484763	CRIM1,CRIM1	BIO1,BIO2,BIO4,BIO6,BIO7,BIO9,BIO11,BIO12,BIO13,BIO16
chr28	721498	TMPRSS9	BIO1,BIO6,BIO7,BIO11,BIO13,BIO16
chr33	865391	ENSGALG00000053420,ENSGALG00000053395,ENSGALG00000049158,ENSGALG00000053077	BIO1,BIO2,BIO3,BIO4,BIO5,BIO6,BIO7,BIO9,BIO10,BIO11,BIO12,BIO13,BIO14,BIO16,BIO17
chr3	48035175	UST	BIO2,BIO4,BIO6,BIO7,BIO11
chr4	76712977	CC2D2A	BIO1,BIO4,BIO6,BIO7,BIO9,BIO11
chr18	9566982	TBC1D16	BIO6,BIO7,BIO11
chr1	196866641
chr1	48666492	GRIN2B	BIO1,BIO7,BIO11,BIO13,BIO16
chr5	17344620	INCENP	BIO1,BIO6,BIO11
chr1	88349264	BBX	BIO1,BIO6,BIO11
chr7	5801339
chr1	57329606	WEE2	BIO1,BIO6,BIO7,BIO9,BIO11
chr4	31182773	MMAA	BIO1,BIO6,BIO11
chr27	6822383
chr1	38011424
chr9	16289795
chr3	40989724
chr4	68680600	ENSGALG00000014262	BIO1,BIO11
chr18	8761519
chr5	34317780
chr9	4032404
chr11	6865702	ZNF423	BIO6,BIO9,BIO11
chr1	79951606
chr3	27238250
chr2	30880134
chr26	3081401
chr2	138596630	MTSS1	BIO1,BIO9,BIO11
chr13	15034384
chr7	31616108	ENSGALG00000012382	BIO1,BIO6,BIO7,BIO9,BIO11
chr2	137937324	TBC1D31	BIO1,BIO6,BIO7,BIO11
chr23	2428996	MTFR1L	BIO1,BIO6,BIO7,BIO9,BIO11
chr4	29716476	TBC1D9	BIO1,BIO6,BIO10,BIO11
chr3	106702362	ENSGALG00000016642	BIO1,BIO6,BIO11,BIO12,BIO13,BIO16,BIO18
chr5	44388638	DGLUCY	BIO1,BIO6,BIO11,BIO12,BIO13,BIO16
chr1	195581192
chr6	8648698	JMJD1C	BIO1,BIO4,BIO6,BIO7,BIO9,BIO11,BIO12
chr1	183939846
chr14	4785662	PTCD1	BIO1,BIO6,BIO9,BIO11
chr26	2304186	PM20D1,SLC41A1	BIO1,BIO3,BIO4,BIO6,BIO7,BIO11
chr5	47137830
chr5	44468905	CCDC88C	BIO1,BIO4,BIO6,BIO7,BIO11
chr1	48917652	PLBD1	BIO1,BIO6,BIO7,BIO9,BIO11
chr4	67586834
chr1	119471906	PCYT1B	BIO1,BIO4,BIO6,BIO7,BIO11,BIO12
chr3	107185004	ENSGALG00000016651	BIO1,BIO9,BIO11
chr1	33692115	SRGAP1	BIO4,BIO6,BIO11
chr1	86509107	NXPE3,NXPE3	BIO1,BIO4,BIO6,BIO7,BIO11,BIO12,BIO13,BIO16
chr4	60503297
chr2	106372200	MEP1B	BIO1,BIO9,BIO11
chr3	45555609
chr3	32135177
chr1	107591517
chr7	16935658
chr1	140003057
chr2	37715395	RARB	BIO1,BIO3,BIO9,BIO11
chr3	10467713
chr12	20304476
chr5	25878973	CAPN3	BIO1,BIO3,BIO4,BIO6,BIO7,BIO11,BIO12,BIO13,BIO16
chr1	73862992
chr3	97000023
chr2	138731031	NSMCE2	BIO4,BIO6,BIO7,BIO9,BIO11
chr8	3736902
chr1	85162549
chr1	86805389
chr32	234217	TGFB1	BIO1,BIO10,BIO11
chr4	3003206	ENSGALG00000042318,AGTR2	BIO1,BIO6,BIO11,BIO12
chr11	569870	COQ9,CIAPIN1	BIO1,BIO4,BIO6,BIO7,BIO11
chr3	32422377	CRIM1	BIO1,BIO2,BIO4,BIO6,BIO7,BIO9,BIO11,BIO12,BIO13,BIO16
chr27	3437097
chr7	35427371
chr1	37488644
chr3	44675248	PRKN	BIO1,BIO2,BIO3,BIO4,BIO6,BIO7,BIO9,BIO11,BIO16
chr2	114928960	DNAJC5B	BIO1,BIO4,BIO6,BIO7,BIO9,BIO11,BIO12,BIO13,BIO16,BIO17
chr1	85749905	ENSGALG00000053198,CMSS1	BIO3,BIO4,BIO6,BIO7,BIO9,BIO11
chr4	46084039	ARHGAP24	BIO1,BIO4,BIO6,BIO7,BIO11
chr3	56264839	SGK1	BIO1,BIO5,BIO6,BIO7,BIO10,BIO11
chr2	145667074	AGO2	BIO1,BIO4,BIO6,BIO7,BIO9,BIO11
chr10	17714490	ADAMTS17,ADAMTS17	BIO1,BIO6,BIO9,BIO11,BIO12
chr10	15186118
chr24	4569682	ZBTB32,ZBTB32	BIO1,BIO3,BIO4,BIO6,BIO7,BIO9,BIO11
chr8	26190150	C8B	BIO3,BIO4,BIO6,BIO7,BIO11
chr6	32947046
chr7	28010179
chr12	19880245	MBD4	BIO4,BIO6,BIO7,BIO11,BIO19
chr22	5147639	ENSGALG00000038783	BIO1,BIO2,BIO6,BIO7,BIO11,BIO12
chr5	13708556
chr4	44807552	USO1	BIO1,BIO6,BIO11
chr8	5195942	FMO3	BIO1,BIO6,BIO9,BIO11
chr6	22658387	ADGRA1,ADGRA1	BIO1,BIO3,BIO4,BIO6,BIO7,BIO9,BIO11
chr3	24704305
chr19	361953
chr14	4150151	SDK1	BIO2,BIO3,BIO4,BIO9,BIO11
chr2	2567833	WNT3A	BIO1,BIO11
chr27	6455606	SKAP1,SKAP1	BIO1,BIO2,BIO4,BIO6,BIO7,BIO9,BIO11,BIO12,BIO13,BIO16,BIO18
chr10	9634591	TNFAIP8L3	BIO2,BIO11
chr2	16964852	KIAA1217	BIO1,BIO7,BIO9,BIO11
chr2	139929428
chr1	60440628	WNK1	BIO1,BIO3,BIO4,BIO6,BIO7,BIO9,BIO11,BIO12,BIO13,BIO16
chr15	5820233
chr6	12877502
chr5	13578957	KCNQ1	BIO3,BIO4,BIO7,BIO11
chr2	79101683
chr33	1006344	ENSGALG00000053395,ENSGALG00000049158,ENSGALG00000048915	BIO1,BIO2,BIO3,BIO4,BIO5,BIO6,BIO7,BIO9,BIO10,BIO11,BIO12,BIO13,BIO14,BIO16,BIO17
chr18	9668519
chr4	29375327	ENSGALG00000047000	BIO1,BIO6,BIO9,BIO11
chr10	17754781	CERS3	BIO3,BIO4,BIO11
chr9	15663908	DIS3L2	BIO4,BIO11
chr1	33896540	GNS	BIO1,BIO6,BIO7,BIO9,BIO11,BIO12,BIO13,BIO16
chr1	60490802	WNK1,WNK1,WNK1	BIO1,BIO3,BIO4,BIO6,BIO7,BIO9,BIO11,BIO12,BIO13,BIO16
chr11	1808934	GLG1	BIO2,BIO4,BIO6,BIO7,BIO11
chr10	2043296	PKLR	BIO1,BIO6,BIO11
chr2	90052405	CARMIL1	BIO2,BIO4,BIO6,BIO7,BIO11,BIO12
chr4	12383361	NEXMIF	BIO1,BIO11
chr1	148500710
chr5	53680414
chr1	60433297	WNK1,WNK1,WNK1	BIO1,BIO3,BIO4,BIO6,BIO7,BIO9,BIO11,BIO12,BIO13,BIO16
chr2	24409711
chr8	5627738	PBX1	BIO1,BIO4,BIO6,BIO7,BIO11,BIO12
chr8	25167434
chr9	12465683
chr4	5506441
chr2	145114965
chr6	20993761
chr4	34789891	ENSGALG00000010316	BIO1,BIO6,BIO7,BIO11,BIO12
chr27	1529339
chr2	129070903	ODF1	BIO1,BIO11
chr1	85763040	ENSGALG00000053198,CMSS1	BIO3,BIO4,BIO6,BIO9,BIO11
chr1	80472671
chr11	13935466
chr10	754460	ENSGALG00000038550	BIO3,BIO4,BIO6,BIO9,BIO11
chr3	108715415
chr1	167912347
chr5	50009395
chr14	8087614	ABCC1	BIO1,BIO2,BIO6,BIO7,BIO11,BIO12
chr5	27295919
chr28	2555625	MEX3D	BIO1,BIO2,BIO6,BIO11
chr1	96176313
chr9	9595771	MFF	BIO1,BIO6,BIO7,BIO11
chr2	57309021
chr9	1867438	HS6ST1	BIO1,BIO3,BIO4,BIO11,BIO12,BIO13,BIO16,BIO19
chr6	17170428	SORBS1	BIO4,BIO6,BIO7,BIO11
chr2	121973847
chr18	3999202
chr31	4621567
chr25	1291157
chr1	180303393
chr7	31419096
chr26	2781803	PLXNA2	BIO1,BIO3,BIO11
chr4	7729628
chr27	4154161
chr3	26156494
chr21	3511233	CLSTN1	BIO1,BIO5,BIO11
chr3	18379825
chr2	56873453	ATP9B	BIO1,BIO3,BIO4,BIO6,BIO7,BIO11
chr7	25446432	EPB41L5	BIO1,BIO6,BIO11
chr15	582076	HIC2	BIO6,BIO7,BIO11
chr11	12039915
chr14	9204359
chr1	77165921	ENSGALG00000041564	BIO1,BIO3,BIO4,BIO6,BIO7,BIO9,BIO11
chr1	148494947
chr25	2242014	ENSGALG00000049037	BIO1,BIO6,BIO9,BIO11
chr3	94121697
chr7	12140483
chr1	148461350
chr3	9423572	FBXO11	BIO1,BIO11
chr1	60480343	WNK1,WNK1,WNK1	BIO1,BIO3,BIO4,BIO6,BIO7,BIO9,BIO11,BIO12,BIO13,BIO16
chr2	108155446
chr10	14407476
chr4	85607462
chr5	34550664	HECTD1	BIO6,BIO7,BIO11
chr33	6744366
chr9	8641061	ENSGALG00000005076	BIO1,BIO6,BIO7,BIO11
chr20	8310388
chr8	2875467
chr1	87318715
chr1	96594534	GBE1	BIO1,BIO4,BIO6,BIO7,BIO11,BIO12,BIO13,BIO16,BIO17
chr9	18201047
chr33	6360025	ENSGALG00000046487	BIO3,BIO4,BIO6,BIO9,BIO11
chr4	25253458
chr21	4403875	ENSGALG00000039329	BIO1,BIO6,BIO7,BIO9,BIO11
chr9	5161641	SEPTIN2	BIO1,BIO6,BIO11
chr4	14278124	GAB3	BIO1,BIO6,BIO7,BIO11
chr2	98088903
chr7	19790428
chr2	60700154	CD83	BIO1,BIO6,BIO7,BIO11
chr2	139873272
chr3	18960052	EPRS	BIO1,BIO6,BIO7,BIO11
chr27	3063782	ENSGALG00000052246,ENSGALG00000046694	BIO10,BIO11
chr27	1337026
chr13	599633
chr2	140018059
chr5	1703088	IGHMBP2	BIO3,BIO4,BIO6,BIO7,BIO11
chr30	115662
chr3	23502567
chr5	12254375
chr2	24424665
chr1	86945992
chr20	986532	ENSGALG00000001536	BIO1,BIO6,BIO11
chr2	14455212	ZEB1	BIO4,BIO6,BIO7,BIO11
chr3	104608519
chr8	17812851	ADGRL2	BIO6,BIO11
chr1	19086394
chr7	16572576
chr3	49685870
chr3	3604147	KIZ	BIO4,BIO6,BIO7,BIO11,BIO12
chr2	98894413	RAB12	BIO1,BIO11
chr9	5391207	OTOS	BIO4,BIO6,BIO11
chr5	41992498
chr1	62089735	ENSGALG00000050257	BIO1,BIO11,BIO12,BIO13,BIO16
chr3	23941158
chr15	9556183	RNF10	BIO1
chr2	29500490	ENSGALG00000054680	BIO6,BIO7,BIO11
chr7	33684412
chr7	6012078
chr3	63813455	ENSGALG00000014950	BIO3,BIO4,BIO6,BIO7,BIO11
chr5	2593733	NELL1	BIO3,BIO4,BIO6,BIO7,BIO11,BIO14,BIO17
chr5	4045018
chr4	71880180
chr10	9953402
chr28	1542544	PIAS4	BIO6,BIO11
chr19	2703625	GATSL2	BIO3,BIO4,BIO11
chr31	1521225
chr1	116817465	DMD	BIO1,BIO3,BIO4,BIO6,BIO7,BIO9,BIO11
chr1	140617135
chr2	59843509
chr13	11058159	SNCB,EIF4E1B	BIO4,BIO6,BIO7,BIO11
chr23	2634222	RUNX3	BIO5,BIO6,BIO9,BIO10,BIO11
chr3	791774
chr1	87599669
chr6	7651840	CTNNA3	BIO1,BIO3,BIO4,BIO6,BIO7,BIO9,BIO11
chr1	116825593	DMD	BIO1,BIO3,BIO4,BIO6,BIO7,BIO9,BIO11
chr24	5672971	SLC37A4	BIO3,BIO4,BIO6,BIO7,BIO11
chr1	124221724
chr4	91121975	ENSGALG00000053041	BIO3,BIO4,BIO6,BIO7,BIO11
chr20	436170	DLGAP4	BIO6,BIO7,BIO11
chr33	3688495	TSPAN31	BIO1,BIO3,BIO6,BIO9,BIO11
chr30	28093	SLC44A2	BIO1,BIO3,BIO4,BIO6,BIO9,BIO11
chr32	283964	ENSGALG00000032223	BIO1,BIO5,BIO6,BIO11
chr33	6702356	KCNC3	BIO1,BIO3,BIO6,BIO11
chr27	6432607	SKAP1	BIO1,BIO2,BIO4,BIO6,BIO7,BIO9,BIO11,BIO12,BIO13,BIO16,BIO18
chr13	612270
chr16	2267758	PPP1R10	BIO1,BIO3,BIO6,BIO9,BIO11
chr7	2397028
chr2	23237513
chr8	12127551	DPH5	BIO2,BIO12,BIO14,BIO17,BIO18
chr10	14556299
chr1	3315730	PLXNA4,PLXNA4	BIO1,BIO2,BIO6,BIO7,BIO11,BIO12,BIO13,BIO16
chr8	13549808
chr1	80123557	ENSGALG00000045606	BIO12,BIO13,BIO16,BIO18
chr13	15587486
chr1	96562008	GBE1	BIO1,BIO4,BIO6,BIO7,BIO11,BIO12,BIO13,BIO16,BIO17
chr20	4541330
chr2	89494740
chr1	107674080
chr2	76596804
chr2	61964896	CAP2	BIO1,BIO2,BIO6,BIO7,BIO11,BIO12,BIO13,BIO16,BIO18
chr33	7002085	RNF41	BIO1,BIO2,BIO6,BIO7,BIO12
chr3	61305079	PKIB	BIO1,BIO2,BIO4,BIO6,BIO7,BIO9,BIO11,BIO12,BIO13,BIO16
chr8	11132112
chr2	81897155
chr2	77192490
chr2	77095376
chr13	13690739	FAT2,FAT2	BIO1,BIO2,BIO4,BIO6,BIO7,BIO11,BIO12,BIO13,BIO16,BIO18
chr18	8494341
chr5	10144348
chr3	19324704
chr9	4323007
chr3	15798103	SYNDIG1	BIO2,BIO7,BIO12
chr8	10172821
chr6	2918511
chr8	10203772
chr8	10167275
chr3	79207016	TTK	BIO12
chr9	17105432
chr7	21794020	ITGB6	BIO12,BIO13,BIO16,BIO18
chr1	110312463
chr2	116622631
chr11	15499193
chr2	59748953
chr15	2344908
chr3	19232833	LYPLAL1	BIO12,BIO13,BIO16
chr1	66247870
chr8	12377716	SLC35A3	BIO2,BIO12,BIO18
chr2	82599550
chr2	65458223	LYRM4	BIO1,BIO2,BIO3,BIO6,BIO7,BIO8,BIO11,BIO12,BIO13,BIO16,BIO18
chr2	76513138	TRIO	BIO12
chr13	15346972	SPOCK1	BIO4,BIO7,BIO12,BIO13,BIO16
chr1	170358349	FNDC3A	BIO1,BIO4,BIO6,BIO11,BIO12,BIO13,BIO16,BIO18
chr1	156972608	KLF12	BIO4,BIO7,BIO12,BIO13,BIO16
chr1	174169893	DCLK1	BIO12
chr10	13431520	ABHD2	BIO1,BIO6,BIO11,BIO12,BIO16
chr1	168273968	ENOX1	BIO3,BIO4,BIO6,BIO7,BIO8,BIO11,BIO12
chr7	28003778	ENSGALG00000012045	BIO2,BIO6,BIO12,BIO14,BIO16,BIO17
chr2	26520762
chr10	9498774	TMOD2	BIO2,BIO6,BIO7,BIO12
chr18	2127772	STX8	BIO1,BIO12
chr11	1498312	ENSGALG00000044146	BIO12
chr3	59042384
chr2	120799027	TPD52	BIO1,BIO2,BIO12,BIO18
chr24	1363199
chr2	111884685
chr8	10196121
chr3	4376801	ENSGALG00000030384	BIO12,BIO13,BIO16,BIO18
chr3	40023023
chr4	61266948
chr10	9427854
chr20	5226259	ENSGALG00000004110	BIO12
chr27	6352560	SKAP1	BIO1,BIO2,BIO4,BIO6,BIO7,BIO9,BIO11,BIO12,BIO13,BIO16,BIO18
chr8	12150587	SLC30A7	BIO2,BIO12,BIO18
chr1	170031542
chr1	7460618	ENSGALG00000050213	BIO12,BIO13,BIO16
chr8	10377444
chr1	176752520
chr10	14822738	SLCO3A1	BIO1,BIO6,BIO11,BIO12,BIO16
chr25	2907405	UBAP2L	BIO12,BIO13,BIO16
chr5	58722925
chr1	39723448	PPP1R12A	BIO4,BIO7,BIO12,BIO16
chr18	9277638	AATK	BIO12
chr2	62036787	FAM8A1	BIO2,BIO7,BIO12
chr5	32603836
chr6	26076300
chr5	59329654
chr1	190758117	ENSGALG00000047652	BIO12,BIO14,BIO17
chr1	69775266	PRR5	BIO2,BIO12
chr13	3377094	CTNNA1,CTNNA1	BIO3,BIO4,BIO7,BIO11,BIO12,BIO13,BIO16,BIO18
chr1	66205372
chr2	82112778
chr19	1287061	GALNT17	BIO5,BIO12,BIO16
chr15	7214090	SGSM1	BIO4,BIO6,BIO7,BIO11,BIO12,BIO14,BIO17,BIO19
chr2	89091897	ENSGALG00000013430	BIO1,BIO12
chr1	52417804
chr4	51027244
chr6	26704179	ADD3	BIO12
chr7	24181353
chr8	10212939
chr3	72441506	MMS22L,MMS22L,MMS22L	BIO1,BIO3,BIO4,BIO6,BIO7,BIO9,BIO11,BIO12,BIO13,BIO16
chr5	1928479	CSRP3	BIO2,BIO8,BIO12,BIO16
chr2	49634153
chr1	154562589
chr5	32888498
chr9	3453330	ENSGALG00000006724	BIO1,BIO5,BIO6,BIO7,BIO9,BIO10,BIO11,BIO12,BIO13,BIO16
chr9	23529625
chr1	187959812	FAT3	BIO9,BIO10,BIO12,BIO14,BIO17
chr17	2445784	EHMT1	BIO3,BIO4,BIO6,BIO7,BIO11,BIO12,BIO13
chr4	29635306	CLGN	BIO2,BIO12
chr25	2539160	ETV3L	BIO4,BIO7,BIO12,BIO16,BIO17
chr11	6072512
chr8	26067600	PLPP3	BIO4,BIO9,BIO12
chr7	691903
chr2	76759665
chr5	50860206	ASPG	BIO12,BIO13,BIO16
chr2	43912653	EIF1B	BIO12
chr2	91552719	ZNF407	BIO1,BIO2,BIO4,BIO6,BIO7,BIO9,BIO11,BIO12,BIO14,BIO17,BIO18
chr8	9829760
chr18	1951614	ENSGALG00000030259	BIO12,BIO13,BIO16
chr15	11505950	KSR2	BIO1,BIO12
chr1	196527480	FCHSD2,ARHGEF17	BIO4,BIO9,BIO11,BIO12,BIO13,BIO16,BIO18
chr4	88719238
chr7	13817901	PIKFYVE	BIO1,BIO4,BIO6,BIO7,BIO9,BIO11,BIO12
chr4	1298382	ENSGALG00000004169	BIO12
chr1	6740060	ENSGALG00000055058	BIO2,BIO12
chr1	196541788	FCHSD2,ARHGEF17	BIO4,BIO9,BIO11,BIO12,BIO13,BIO16,BIO18
chr14	8351701
chr17	9180546
chr18	2037075
chr11	1895627	FA2H	BIO12,BIO16
chr6	2472742	GRID1	BIO5,BIO12
chr5	59147339
chr2	68122489
chr13	10003325
chr4	3423819
chr1	112249482	ENSGALG00000016217	BIO12
chr5	10656981	COPB1	BIO12,BIO13,BIO16
chr8	3579443
chr1	107978974	MORC4	BIO1,BIO12,BIO13,BIO16
chr6	27762280	VTI1A	BIO12
chr3	22155022	INTS7	BIO1,BIO2,BIO6,BIO9,BIO11,BIO12
chr5	25807367	VPS39	BIO2,BIO12,BIO13,BIO16,BIO18
chr1	21073515	GRM8	BIO12,BIO16
chr4	85532318	REEP1	BIO3,BIO4,BIO6,BIO7,BIO11,BIO12,BIO13,BIO16,BIO18
chr1	37483552
chr7	34989796
chr19	6299838
chr14	13861186
chr10	18740853	MEGF11	BIO1,BIO4,BIO6,BIO11,BIO12
chr5	15378903	CHID1	BIO1,BIO4,BIO6,BIO7,BIO9,BIO11,BIO12
chr7	10582941
chr1	50806896	ENSGALG00000034504,ENSGALG00000048223	BIO12
chr2	128153378
chr8	12182367	CDC14A	BIO2,BIO12,BIO18
chr33	153066
chr5	32825092
chr7	22358569	FEV	BIO12
chr13	15597439
chr24	4677068
chr8	12140601
chr2	76810978
chr8	27321570
chr3	19268663
chr1	53664734
chr1	134721210	TBC1D8	BIO12
chr9	8415282
chr15	11325507	ZMAT5	BIO12
chr2	66877873
chr2	31143520	GPNMB	BIO12,BIO13,BIO16
chr4	65407415	PDGFRA	BIO12,BIO16
chr14	2198569
chr6	30558317
chr1	197459760	ENSGALG00000017336	BIO12
chr6	24365142	CNNM2	BIO2,BIO12
chr2	21787978
chr1	89896807
chr1	29703582	PPHLN1	BIO12
chr1	3915459
chr3	19002924
chr1	1324226	TNPO3	BIO12
chr1	22669227
chr1	174511444	NBEA	BIO12,BIO17
chr2	8016556
chr27	7768992	ATP6V0A1	BIO2,BIO12,BIO18
chr2	92083347
chr2	125038582	RUNX1T1	BIO12
chr24	3072662	CLMP	BIO12
chr3	61308993	PKIB	BIO1,BIO2,BIO4,BIO6,BIO7,BIO9,BIO11,BIO12,BIO13,BIO16
chr21	6046473	EPHB2	BIO12,BIO13,BIO16
chr23	401659
chr14	12362617	GTF3C1	BIO12,BIO13,BIO16
chr9	2670591
chr4	76653783
chr28	2456450
chr2	55663
chr17	5343053
chr11	14509257	WWOX	BIO7,BIO12
chr1	195791899
chr4	47043276	WDFY3	BIO12,BIO16
chr3	32492989	CRIM1	BIO1,BIO2,BIO4,BIO6,BIO7,BIO9,BIO11,BIO12,BIO13,BIO16
chr2	86514744
chr12	17384866
chr17	2595893	CACNA1B	BIO1,BIO2,BIO3,BIO4,BIO6,BIO7,BIO11,BIO12
[truncated: 3,554 more rows]

## Sheet: Table S8
Table S8: 12584 candidate SNPs associated with climatic variables as identified by the RDA.
Chromosome	SNP	Gene	Associated climatic envirables
chr1	1088417
chr1	7655086
chr1	7813805
chr1	24499701
chr1	39617817	PAWR	BIO11
chr1	57137111	TMEM178B	BIO8,BIO11,BIO15
chr1	69658353
chr1	71162638	ENSGALG00000014754	BIO14
chr1	78815486	ENSGALG00000014754	BIO5,BIO8,BIO11,BIO14,BIO18
chr1	78915954	ENSGALG00000014754,PRSS3	BIO5,BIO8,BIO11,BIO18
chr1	80595132	HGD	BIO11
chr1	93018596	IGSF3	BIO14
chr1	93620143	IGSF3	BIO11,BIO18
chr1	93756995
chr1	93903184	GPR89A	BIO11,BIO15
chr1	98896832
chr1	99920065
chr1	120491186	PHKA2	BIO14
chr1	121849135	PHKA2	BIO8,BIO11
chr1	124059934
chr1	126963660
chr1	129840640	ENSGALG00000029002,LIMS1	BIO11,BIO14,BIO18
chr1	137573483	LIMS1	BIO5,BIO8,BIO11
chr1	151155361	ENSGALG00000055122	BIO11
chr1	175013821
chr1	175108260
chr1	177137096
chr1	182031774	GUCY1A2	BIO14
chr1	182242763	GUCY1A2	BIO11,BIO18
chr1	187074376
chr1	191213829
chr1	195067553	ARHGEF17	BIO14
chr1	196540380	FCHSD2,ARHGEF17	BIO5,BIO8,BIO11,BIO14,BIO15,BIO18
chr1	196570505	FCHSD2,ARHGEF17	BIO5,BIO8,BIO11,BIO14,BIO15,BIO18
chr1	196573355	FCHSD2,ARHGEF17	BIO5,BIO8,BIO11,BIO15,BIO18
chr1	197095181	RHOG	BIO11
chr2	5885477	ACVR2B	BIO11,BIO18
chr2	7856466
chr2	12789854
chr2	13475709	PARD3	BIO11
chr2	16372749	MYO3A	BIO11,BIO15,BIO18
chr2	19697746
chr2	40765371
chr2	49117266	TARP	BIO11,BIO15,BIO18
chr2	63169311	ELOVL2	BIO11,BIO18
chr2	63195075	SYCP2L	BIO11
chr2	66009151
chr2	66120074	GABBR2	BIO14
chr2	88298489	GABBR2	BIO11
chr2	89323883	STX17	BIO8,BIO11,BIO18
chr2	98511184	PPP4R1	BIO11,BIO18
chr2	101315219
chr2	104151937	TAF4B	BIO5,BIO11,BIO15
chr2	104206175	TAF4B	BIO5,BIO11,BIO15
chr2	109989869	RB1CC1	BIO11
chr2	111180690	LYN	BIO8,BIO11
chr2	111691066	UBXN2B	BIO14
chr2	112034526	CYP7A1,UBXN2B	BIO11
chr2	117001819	EYA1	BIO5,BIO11
chr2	126880287
chr2	137956603
chr2	138363578
chr2	145077650	KCNK9	BIO11
chr2	149348519
chr3	9402270	FBXO11,EPCAM	BIO11,BIO18
chr3	16726587	SOS1	BIO11,BIO15
chr3	16794658	MAP4K3	BIO8,BIO11
chr3	16998941
chr3	19248903	LYPLAL1	BIO11,BIO18
chr3	19368701	ESRRG	BIO14
chr3	20121387	ESRRG	BIO5,BIO11,BIO15
chr3	21094718	CENPF	BIO11
chr3	24348045
chr3	34029346
chr3	38168259	ENSGALG00000013950	BIO11
chr3	38170520
chr3	76850729
chr3	94793032
chr3	97876904	TRIB2	BIO11
chr3	102158358
chr3	104423696	ENSGALG00000016514	BIO11
chr3	104484672	ENSGALG00000050178	BIO11
chr3	109699835	ENPP4	BIO11,BIO18
chr4	7552407	ENSGALG00000007646	BIO14
chr4	11960869	ENSGALG00000007646,NEXMIF	BIO5,BIO11,BIO14,BIO15
chr4	12485310	NEXMIF	BIO11,BIO15
chr4	33925445	ARFIP1	BIO11
chr4	34940953	MRPL1	BIO11
chr4	35057078	HERC3	BIO5,BIO11,BIO18
chr4	45994216	MAPK10,ARHGAP24	BIO11,BIO14
chr4	46164196	ARHGAP24	BIO5,BIO11,BIO15
chr4	54198067	NDNF	BIO11
chr4	56314027
chr4	61337044
chr4	70013362
chr4	76209620	LDB2	BIO8,BIO11
chr4	76817786
chr4	84945403	ENSGALG00000044755,ENSGALG00000047372,ENSGALG00000048572	BIO14
chr4	85754504	ENSGALG00000047372,ENSGALG00000052476,ENSGALG00000048572,ENSGALG00000044755,ENSGALG00000045876,ENSGALG00000047967	BIO5,BIO8,BIO11,BIO14,BIO15,BIO18
chr4	85844941	ENSGALG00000047372,ENSGALG00000048572,ENSGALG00000047967,SLC4A11	BIO5,BIO8,BIO11,BIO14,BIO15,BIO18
chr4	88947506	SLC4A11	BIO11,BIO15
chr4	90974678	ENSGALG00000054913	BIO11
chr5	1428618	LUZP2	BIO5,BIO11
chr5	15249665
chr5	25769156
chr5	28313280
chr5	29837683	THBS1	BIO11
chr5	39455469	ENSGALG00000010468	BIO8,BIO11
chr5	41009859	TSHR	BIO11
chr5	41020846	TSHR	BIO11
chr5	52448274
chr5	53030007
chr5	53329655	SYNE2,RTN1	BIO11,BIO14
chr5	54959884	RTN1	BIO5,BIO11,BIO15
chr5	55001754	L3HYPDH	BIO11
chr6	3817788
chr6	11116219
chr6	20953803
chr6	20981764
chr6	21424259	ENSGALG00000006705,TCF7L2	BIO5,BIO11,BIO14
chr6	28112226	TCF7L2	BIO11
chr6	29176244	ATRNL1	BIO5,BIO11,BIO18
chr6	30066680	KCNK18	BIO11
chr6	30558317
chr6	32493301
chr6	34887294	ANKRD44	BIO14
chr7	10140826	ANKRD44	BIO5,BIO11,BIO15,BIO18
chr7	11194441
chr7	12197748	CREB1	BIO11
chr7	22600542
chr7	22687750
chr8	17624272
chr9	3584428
chr9	7728604
chr9	13094372
chr9	22007594
chr9	22275340
chr10	2736351
chr10	2964823	ARID3B	BIO11
chr10	9438572
chr10	16907815	ARRDC4,PDCD7	BIO11,BIO14
chr10	18188809	PDCD7	BIO11
chr10	19309068	AAGAB	BIO8,BIO11
chr10	21080675
chr11	635782	NLRC5	BIO11
chr11	1831885	GLG1	BIO11
chr11	7229153
chr11	11850097
chr11	17664415
chr11	18389961	ZC3H18	BIO11
chr11	18613256
chr12	6601414	WNK2	BIO14
chr12	6922668	WNK2	BIO5,BIO11
chr12	10567186
chr12	11384849	SLC6A6	BIO11
chr12	12929097	FHIT,ENSGALG00000007268	BIO5,BIO8,BIO11,BIO14,BIO18
chr12	13656541	ENSGALG00000007268	BIO11,BIO15,BIO18
chr12	14064554	PRICKLE2	BIO5,BIO11,BIO15,BIO18
chr12	14761742
chr12	17131443
chr13	1060158
chr13	9058755
chr13	13689067	FAT2	BIO11
chr14	1906260	SDK1	BIO14
chr14	4028661	SDK1	BIO8,BIO11,BIO15,BIO18
chr14	6109752
chr14	9811992
chr14	9869307
chr14	13877822
chr15	10186302	VSIG10	BIO11
chr16	1665901
chr16	2756801	ENSGALG00000021274	BIO14
chr17	1301624	ENSGALG00000021274	BIO11
chr17	1666438
chr17	3327031
chr17	4275954
chr18	1841049
chr18	4368011	RHBDF2	BIO5,BIO11
chr18	5046206
chr18	9648517
chr18	9766500	TIMP2	BIO5,BIO11
chr18	10966844	ENSGALG00000050158,GALNT17	BIO11,BIO14
chr19	1334062	GALNT17,AUTS2	BIO5,BIO11,BIO14,BIO18
chr19	1636451	AUTS2,GOSR1	BIO5,BIO8,BIO11,BIO14,BIO15,BIO18
chr19	6422827	GOSR1	BIO11
chr19	8529349
chr21	4443779
chr21	4980753	KAZN	BIO11
chr21	6314725	WNT4	BIO8,BIO11
chr22	4606954	LRRTM4	BIO5,BIO11
chr23	5174499
chr23	5280064	RP1-27O5.3,LCK,HDAC1	BIO5,BIO11
chr23	6076420	ENSGALG00000029918,ENSGALG00000051101	BIO8,BIO11
chr24	4066078	NECTIN1	BIO8,BIO11
chr25	1892651	ENSGALG00000053181	BIO11
chr25	2783721	MEF2D	BIO5,BIO11,BIO18
chr26	1338878
chr26	3598087
chr28	834364	RANBP3	BIO11
chr28	2304139
chr30	597126	C3	BIO5,BIO8,BIO11,BIO15,BIO18
chr30	700017	ILVBL	BIO11
chr30	880402
chr31	2376364
chr31	2944568
chr33	1268953
chr33	4044137
chr33	6305027	NAA40	BIO11
chr33	6593002	CAPN1	BIO11
chr33	7066518	IKZF4	BIO11
chr33	7489256
chr1	1130246
chr1	29347981	PDZRN4	BIO11
chr1	30517321	NELL2,SYT1	BIO11,BIO14,BIO15,BIO18
chr1	39489715	SYT1	BIO8,BIO11,BIO15,BIO18
chr1	40743473
chr1	41079484	TMTC2	BIO8,BIO11,BIO18
chr1	49201451	RRP7A	BIO11
chr1	50837755	JOSD1	BIO11
chr1	60440628	WNK1	BIO11,BIO18
chr1	63659464
chr1	63682789
chr1	63713833
chr1	65284768
chr1	65881716	SOX5	BIO5,BIO11,BIO15,BIO18
chr1	66313456
chr1	67360035
chr1	70588432	ATXN10	BIO11
chr1	71926134
chr1	78734243
chr1	80186418	TNFRSF1A	BIO11
chr1	80496182	IGSF11	BIO14
chr1	81665930	IGSF11,LSAMP	BIO8,BIO11,BIO14,BIO15,BIO18
chr1	82263357	LSAMP	BIO5,BIO8,BIO11,BIO15,BIO18
chr1	83192484
chr1	86037626	TMEM45A	BIO5,BIO11,BIO15
chr1	86338720	IMPG2	BIO5,BIO11
chr1	93272738	ILDR2,ROBO2	BIO11,BIO14
chr1	98572904	ROBO2	BIO11
chr1	110554140	ENSGALG00000016157,ENSGALG00000016268	BIO11,BIO14
chr1	114794121	ENSGALG00000016268	BIO5,BIO11,BIO15
chr1	123732799	VWA8	BIO14
chr1	167433170	VWA8	BIO11
chr1	169821309
chr1	180203244	CRYL1	BIO11
chr1	182033060
chr2	2798210
chr2	3562104	KMT2C	BIO14
chr2	6708004	KMT2C	BIO8,BIO11,BIO15,BIO18
chr2	7582838	DPP6	BIO11
chr2	8801129
chr2	19363887
chr2	61502566
chr2	61524705
chr2	62690587
chr2	98894413	RAB12	BIO11
chr2	104903141
chr2	112112893	STAU2	BIO14
chr2	117942737	STAU2	BIO8,BIO11,BIO18
chr2	132233916
chr2	132286303	EMC2	BIO8,BIO11,BIO18
chr2	148876584	EEF1D	BIO11
chr3	384260
chr3	4627480
chr3	9114930	CLIP4	BIO11
chr3	28727532
chr3	28758923
chr3	28767228
chr3	38334152	PRKN	BIO14
chr3	45191135	PRKN	BIO5,BIO11,BIO15,BIO18
chr3	49685870
chr3	51775627
chr3	59838526	NCOA7	BIO11
chr3	73201061
chr3	88305661	GCM1	BIO11,BIO15
chr3	91733797
chr3	92499472
chr3	100255468
chr4	4028297	HPRT1,PCDH19	BIO11,BIO14
chr4	5232180	PCDH19	BIO11,BIO18
chr4	5290751
chr4	5865622	ENSGALG00000053875	BIO11
chr4	14087263	SEPT6	BIO14
chr4	16513190	SEPT6	BIO11
chr4	20834818	GUCY1B1,ENSGALG00000009809	BIO11,BIO14
chr4	29532458	ENSGALG00000009809	BIO5,BIO11,BIO15,BIO18
chr4	30412475
chr4	30512004	GAB1	BIO8,BIO11,BIO15,BIO18
chr4	37469650	ENSGALG00000054138	BIO11
chr4	50049427	FAT4,RUFY3	BIO11,BIO14,BIO15
chr4	52563806	FAT4	BIO11,BIO15
chr4	62857234	FGL1,TUSC3	BIO11,BIO14
chr4	63721690	TUSC3	BIO11
chr4	69509092	TLR1B	BIO11
chr4	76582776
chr4	76595944
chr4	82367389	SH3BP2	BIO11,BIO18
chr4	89736538
chr5	479547
chr5	1268324
chr5	2423936
chr5	2480874	NELL1	BIO11
chr5	2491749	NELL2	BIO11
chr5	2519528	NELL3	BIO11
chr5	3514395	ANO3	BIO11,BIO18
chr5	3578905	ANO3	BIO11,BIO18
chr5	4713622
chr5	6947608
chr5	8860317	CTR9	BIO14
chr5	9041654	CTR10	BIO11
chr5	14044106
chr5	17202275	CTNND1	BIO11
chr5	21453040
chr5	30106604
chr5	36765823	FOXN3	BIO14
chr5	43675431	FOXN3	BIO5,BIO11,BIO18
chr5	45730146	SPIA4	BIO11
chr5	48605448	EVL	BIO5,BIO11
chr5	50245240
chr5	51280598
chr6	4197117
chr6	6426442
chr6	23997487	TLX1	BIO11
chr6	31262948
chr6	33007184	LHPP	BIO11
chr7	10676621
chr7	13699315	NBEAL1	BIO11
chr7	20811878	LRP1B	BIO14
chr7	32345249	LRP2B	BIO11,BIO15,BIO18
chr7	34076434
chr8	5907266
chr8	8419347	RNF2	BIO11
chr8	8963419
chr8	9261285
chr8	14478358	EVI5	BIO11
chr8	15308462
chr8	15425255
chr8	21575006	TMEM69	BIO11
chr8	24266560	FAF1	BIO8,BIO11
chr8	24607876	TXNDC12	BIO11
chr9	1918490
chr9	4649528
chr9	5316810	DGKG	BIO11
chr9	6089248
chr9	8473850	NYAP2	BIO14
chr9	8979234	NYAP3	BIO11
chr9	12360779
chr9	13921687
chr9	15947368	DVL3	BIO5,BIO11
chr10	2990155	SEMA7A	BIO11
chr10	3490928
chr10	9655750
chr10	11534138
chr10	13103062	MTHFS	BIO11
chr10	15453037	MCTP2	BIO5,BIO11
chr10	17407611
chr10	20266450	CASC4	BIO11
chr11	16967270
chr12	3550282	ENSGALG00000038624	BIO11
chr12	7310145	PTPRG	BIO14
chr12	13376736	PTPRG	BIO8,BIO11
chr12	14440621	MAGI1	BIO8,BIO11,BIO15
chr13	3567700
chr13	3574839	FBXW11,SLIT3	BIO11,BIO14
chr13	5418011	SLIT3	BIO5,BIO8,BIO11,BIO15
chr13	5431762	PANK3	BIO11
chr13	10068871
chr13	16539919
chr13	17136372
chr14	1691421
chr14	6104725
chr14	9284481	CYTH3	BIO11
chr14	10070431	CABIN1	BIO14
chr15	8438992	CABIN1	BIO11,BIO15
chr15	10209440	MORC2	BIO11
chr16	506608
chr16	1759561
chr16	2238820	PPP1R10	BIO11,BIO18
chr17	2080678	TNC	BIO14
chr17	3015909	TNC	BIO5,BIO11,BIO14
chr17	3082314	TNC	BIO5,BIO11
chr19	646705	TSPOAP1,ENSGALG00000001028	BIO11,BIO14
chr19	733871	ENSGALG00000001028	BIO8,BIO11
chr19	7013381	SLC47A1	BIO11
chr20	9720355	GMEB2	BIO11
chr21	2164016	ATAD3A	BIO11,BIO18
chr23	3695421	INPP5B	BIO5,BIO11
chr24	3367777
chr24	5544447	ENSGALG00000053178	BIO11,BIO15
chr25	75711
chr25	2785240	MEF2D	BIO5,BIO11,BIO18
chr27	7073536	IKZF3	BIO11
chr31	2468092	ENSGALG00000049484	BIO11
chr31	5269491	ENSGALG00000044343,ENSGALG00000044330,ENSGALG00000036079	BIO11,BIO14
chr33	2595025	ENSGALG00000036079	BIO5,BIO11,BIO18
chr1	451551
chr1	1944101
chr1	7355363	BEND7	BIO11
chr1	8880219	SLC2A13	BIO11,BIO14
chr1	15344560	SLC2A13	BIO11,BIO15
chr1	24081562
chr1	24105454
chr1	26504007	PPP1R3A	BIO11
chr1	26977580
chr1	29717254	PPHLN1	BIO5,BIO11
chr1	32730003	NAP1L1	BIO14
chr1	38045220	NAP1L1	BIO11
chr1	44919727
chr1	46578726
chr1	48720248
chr1	50579438
chr1	51681560	CACNG2,STAB2	BIO11,BIO14
chr1	54783351	STAB2	BIO5,BIO11,BIO15
chr1	55954637	TBXAS1	BIO11,BIO15,BIO18
chr1	57060299	TMEM178B	BIO8,BIO11,BIO15
chr1	59839989	TMTC1	BIO11,BIO15
chr1	60371876	NINJ2	BIO11
chr1	61608284	IL17RA	BIO11
chr1	66322563	ETV6	BIO14
chr1	71557725	ETV6	BIO11,BIO15,BIO18
chr1	86757415	EPHA3	BIO14
chr1	90470099	EPHA3	BIO11,BIO18
chr1	95387509
chr1	97980301	ROBO1	BIO8,BIO11,BIO15
chr1	106019531	SCAF4	BIO11
chr1	110413431	PRDM15	BIO11
chr1	111440378
chr1	119675586	KLHL15	BIO11
chr1	119715672	APOO	BIO5,BIO11,BIO15
chr1	123164334
chr1	134158963	AFF3	BIO5,BIO11,BIO18
chr1	136782056	UXS1	BIO11
chr1	156732506	ENOX1	BIO14
chr1	168248200	ENOX1	BIO8,BIO11,BIO15,BIO18
chr1	168654681
chr1	173212139	TRPC4	BIO5,BIO8,BIO11,BIO18
chr1	177674284	USP12	BIO5,BIO11
chr1	181487595
chr1	190101252	PRSS23	BIO11
chr1	190475497
chr1	191608931
chr1	191641232	PICALM	BIO11,BIO18
chr1	191660299	PICALM,TENM4	BIO11,BIO14,BIO18
chr1	193766120	TENM4	BIO5,BIO11,BIO15
chr1	193986912	GAB2	BIO11
chr1	195154764	ENSGALG00000000830	BIO11
chr2	3207375	CRHR2	BIO14
chr2	4245741	CRHR2	BIO5,BIO11,BIO15
chr2	9507739
chr2	19686292	HACD1	BIO11
chr2	30188619
chr2	30757857
chr2	32963358	TAX1BP1	BIO11
chr2	34526493	PLCL2	BIO11
chr2	40420940	DYNC1LI1	BIO5,BIO11,BIO15
chr2	42801470
chr2	44034795
chr2	55314777
chr2	62135138
chr2	62693698	LDLRAD4	BIO14
chr2	96843872	LDLRAD4	BIO8,BIO11,BIO18
chr2	112878405
chr2	114909322
chr2	117199452
chr2	128186617
chr2	130574652
chr2	133930324	CSMD3,ENSGALG00000037200,ENSGALG00000048886	BIO11,BIO14
chr3	5098319	ENSGALG00000037200,ENSGALG00000048886	BIO5,BIO8,BIO11,BIO15,BIO18
chr3	9621378	COMMD1	BIO11,BIO15
chr3	13686431	SLX4IP	BIO11
chr3	16518265	EIF4A3	BIO11
chr3	21747723	RPS6KC1	BIO11,BIO15,BIO18
chr3	23233160
chr3	27492819
chr3	28317522
chr3	31354969	LTBP1,KIF26B	BIO8,BIO11,BIO14
chr3	34405286	KIF26B,SMYD3	BIO8,BIO11,BIO15
chr3	37403602	RYR2	BIO5,BIO11
chr3	39963198
chr3	42004222
chr3	53724247
chr3	65757605	LAMA4	BIO11
chr3	71548109
chr3	71553558
chr3	75787835	GABRR1	BIO11
chr3	76894467	SYNCRIP	BIO11
chr3	85607491	PHF3	BIO11
chr3	93384364
chr3	103650671
chr3	104532063	SLC30A3	BIO11
chr3	107208653
chr3	107619648
chr4	8886133	ENSGALG00000007028	BIO11,BIO15
chr4	8929503	HDX	BIO11
chr4	11435326
chr4	12650094
chr4	26128612
chr4	28430002
chr4	29361611	MGST2,BMPR1B	BIO11,BIO14
chr4	58573657	BMPR1B	BIO11
chr4	62440636
chr4	62649983
chr4	69186013	UBE2K	BIO11
chr4	72957504
chr4	77231125
chr4	83024511	NAT8L	BIO11
chr5	263128	BAAT	BIO11,BIO15
chr5	651273	ENSGALG00000047125	BIO11
chr5	7095166	KIAA1549L	BIO11
chr5	10342480
chr5	11752049
chr5	12248806
chr5	15254255
chr5	16198985	TSPAN18	BIO14
chr5	22376784	TSPAN18	BIO5,BIO11,BIO18
chr5	33870816
chr5	48450107	EML1	BIO11
chr5	48779334	WDR25	BIO11
chr5	51422060
chr6	3098790
chr6	4453461
chr6	4757879
chr6	6252422	REEP3	BIO14
chr6	8490459	REEP3	BIO5,BIO11
chr6	24512435	NT5C2	BIO11
chr6	26797657	MXI1	BIO11
chr6	31743215
chr6	31966101
chr6	32052259
chr6	32467494	BUB3	BIO11
chr6	32625497
chr7	2786092
chr7	5203517	ASB18,AGAP1	BIO5,BIO11,BIO14
chr7	5460901	AGAP1	BIO5,BIO11,BIO15,BIO18
chr7	9903704	HECW2	BIO5,BIO8,BIO11
chr7	9941215
chr7	10837182	SATB2	BIO5,BIO11
chr7	13152933
chr7	19020130	CERS6,XRCC5	BIO5,BIO11,BIO14
chr7	23509168	XRCC5	BIO11
chr7	27989767	ENSGALG00000012045	BIO11
chr7	30655704	LCT	BIO11,BIO15
chr8	5671377	PBX1	BIO11,BIO18
chr8	7010728
chr8	8543677
chr8	14950549	ENSGALG00000006091	BIO11
chr8	15447465	TRABD2B	BIO14
chr8	22605614	TRABD2B	BIO11
chr8	23862273	BEND5	BIO5,BIO8,BIO11,BIO15,BIO18
chr8	25635144
chr8	25859721	NEGR1	BIO14
chr8	29544336	NEGR1,ENSGALG00000006724	BIO11,BIO14,BIO18
chr9	3246535	ENSGALG00000006724	BIO5,BIO11,BIO15,BIO18
chr9	4093069
chr9	4779628
chr9	5078996
chr9	5222347	FARP2	BIO11
chr9	9789668	SPHKAP	BIO11
chr9	19431309	LOXL1	BIO14
chr10	2792246	LOXL1	BIO11,BIO18
chr10	5776631
chr10	11224946	SLCO3A1	BIO14
chr10	14804646	SLCO3A1	BIO8,BIO11
chr10	20386448	RASGRF1	BIO5,BIO11
chr11	5089915
chr12	1697672
chr12	16824579	RYBP	BIO11
chr12	18350576	CNTN4	BIO8,BIO11
chr12	18747756
chr12	18802893	ITPR1	BIO5,BIO11
chr12	18810625	ITPR1	BIO5,BIO11
chr13	612270	DOCK2	BIO14
chr13	4864063	DOCK2,SLIT3	BIO11,BIO14
chr13	5333035	SLIT3	BIO5,BIO8,BIO11,BIO15
chr13	5457020
chr13	8781552
chr14	6930641	GRID2IP	BIO11
chr14	8279854
chr14	9019075
chr14	12511306
chr15	2951739	ULK1	BIO5,BIO11
chr15	4784246
chr15	6392511
chr15	10793721
chr15	11852576	MED13L	BIO11
chr15	11859954	MED13L,ENSGALG00000043671,ENSGALG00000048938,ENSGALG00000050222	BIO11,BIO14
chr16	1444921	ENSGALG00000043671,ENSGALG00000048938,ENSGALG00000050222,PAPPA	BIO5,BIO8,BIO11,BIO14,BIO15,BIO18
chr17	3435838	PAPPA,ENSGALG00000006958	BIO5,BIO11,BIO14,BIO15,BIO18
chr17	5068212	ENSGALG00000006958	BIO5,BIO8,BIO11,BIO14,BIO18
chr17	5069193	ENSGALG00000006958	BIO5,BIO8,BIO11,BIO18
chr17	6866497	CFAP77	BIO11,BIO15,BIO18
chr18	1315043
chr18	3919909
chr18	4012761	TNRC6C	BIO11
chr19	964823	LIMK1,AUTS2	BIO11,BIO14
chr19	1844217	AUTS2	BIO5,BIO8,BIO11,BIO15,BIO18
chr19	5427800	PITPNA	BIO11
chr20	4322811
chr20	5935046	SULF2	BIO11
chr20	7918718
chr21	3572273	CTNNBIP1	BIO5,BIO11
chr21	4108637	SS2	BIO11
chr21	6479916	HSPG2	BIO14
chr21	6566446	HSPG2	BIO5,BIO8,BIO11,BIO18
chr22	1138076
chr22	1272998
chr22	1530829	BIN3	BIO11
chr22	1798392
chr22	1804138
chr23	2562364	PTPRU	BIO14
chr23	3041659	PTPRU	BIO5,BIO8,BIO11,BIO15,BIO18
chr23	4561360
chr23	4561873
chr23	5589569	MACF1	BIO5,BIO11,BIO15
chr24	4245123	MCAM	BIO11
chr25	154455	ENSGALG00000054978	BIO11
chr25	2742229
chr25	2838074	ENSGALG00000054117,NFASC	BIO11,BIO14,BIO18
chr26	1931347	NFASC	BIO8,BIO11
chr27	543316
chr27	548964
chr27	4179997
chr27	5530552
chr27	5898445	ENSGALG00000040434	BIO11
chr28	1261620
chr30	408970	NFIX	BIO11
chr30	1023139	ENSGALG00000051597	BIO11
chr30	1787847
chr31	3436778	CHIR-B5	BIO11
chr31	5979621
chr32	232619	EHD2,TGFB1,ENSGALG00000053077,ENSGALG00000053420,ENSGALG00000053395,ENSGALG00000049158	BIO11,BIO14,BIO18
chr33	917340	ENSGALG00000053077,ENSGALG00000053420,ENSGALG00000053395,ENSGALG00000049158	BIO5,BIO8,BIO11,BIO15,BIO18
chr33	2278650
chr33	2637035
chr33	5371133
chr33	5525651	SARNP	BIO11
chr33	5628358	ENSGALG00000048759	BIO11
chr33	6161895
chr33	6172727
chr33	6274160	ENSGALG00000048236	BIO11
chr33	6532880
chr33	7291672
chr33	7730108	NFE2	BIO11
chr1	587535
chr1	1454754	NRF1	BIO11,BIO18
chr1	1513097	UBE2H	BIO5,BIO8,BIO11
chr1	3702520	PODXL	BIO11
chr1	3759554	MKLN1	BIO11
chr1	5014041
chr1	5459425
chr1	8017952
chr1	8972917	SEMA3D	BIO11
chr1	10755625
chr1	11139682
chr1	20917043
chr1	22115989
chr1	24902938	ST7	BIO5,BIO8,BIO11,BIO18
chr1	25177626	CNTN1	BIO14
chr1	29024901	CNTN1	BIO11,BIO15
chr1	30233095
chr1	35983834	PTPRB	BIO11
chr1	38066637
chr1	38219216
chr1	38559309
chr1	38585073
chr1	46082650
chr1	46110317
chr1	46203684
chr1	47839453	CNOT4	BIO11,BIO18
chr1	47901150
chr1	49507515	SREBF2	BIO11,BIO15
chr1	50065655	SGSM3	BIO11
chr1	50565512
chr1	50917520
chr1	52038126	RASD2	BIO11
chr1	53649272
chr1	54918736
chr1	57119671	TMEM178B	BIO8,BIO11,BIO15
chr1	60146341
chr1	60222228
chr1	60410880
chr1	60452582	WNK1	BIO11,BIO18
chr1	62037627
chr1	62159665
chr1	62470726
chr1	69578698
chr1	70295957	WNT7B	BIO14
chr1	70833786	WNT7B	BIO5,BIO11,BIO15
chr1	70855756
chr1	71144811	ENSGALG00000041564	BIO14
chr1	77196050	ENSGALG00000041564	BIO11
chr1	77553387	TAPBPL	BIO11
chr1	77562199
chr1	78152965	ENSGALG00000014685	BIO11
chr1	80484737
chr1	85867447	ENSGALG00000053198,CMSS1	BIO5,BIO11,BIO18
chr1	86789553
chr1	87477759
chr1	87593258
chr1	88358478	BBX	BIO11,BIO15
chr1	88941898	HJURP	BIO11
chr1	89678083	PLCXD2	BIO5,BIO11,BIO15,BIO18
chr1	91894393
chr1	105970384
chr1	110798475	SLC37A1	BIO11,BIO15
chr1	115955168
chr1	118802365
chr1	121769024
chr1	122471829	NHS	BIO8,BIO11,BIO15
chr1	125927615
chr1	129551670	HERC2	BIO14
chr1	131838851	HERC2,NPAS2	BIO8,BIO11,BIO14
chr1	134599291	NPAS2	BIO5,BIO11
chr1	135340930	MFSD9	BIO5,BIO11
chr1	138741991	DCUN1D2	BIO11
chr1	144430723	FGF14	BIO11,BIO18
chr1	157405090	DGKH	BIO14
chr1	167557582	DGKH	BIO5,BIO8,BIO11,BIO14,BIO15
chr1	167559957	DGKH	BIO5,BIO8,BIO11,BIO15
chr1	169055725	GTF2F2	BIO5,BIO11,BIO18
chr1	170419180	FNDC3A	BIO11
chr1	170452077	CDADC1,LHFPL6	BIO11,BIO14
chr1	172317468	LHFPL6	BIO11,BIO15
chr1	173963397
chr1	179166412
chr1	180282837
chr1	181288614	GUCY1A2	BIO14
chr1	182255261	GUCY1A2	BIO11,BIO18
chr1	184782165
chr1	186804797	AMOTL1	BIO14
chr1	186835884	AMOTL1	BIO11
chr1	188612722
chr1	195022413
chr1	195568518
chr1	196087519	ARHGEF17	BIO14
chr1	196459215	ARHGEF17	BIO5,BIO8,BIO11,BIO14,BIO15,BIO18
chr1	196485031	ARHGEF17	BIO5,BIO8,BIO11,BIO15,BIO18
chr2	5190051
chr2	5196794	RHEB	BIO14
chr2	6357379	RHEB,PRKAG2	BIO5,BIO11,BIO14
chr2	6486533	PRKAG2	BIO11,BIO18
chr2	6570598
chr2	7305623
chr2	8149127
chr2	14842739
chr2	15158917
chr2	18064427
chr2	21000633
chr2	21634691
chr2	22254984
chr2	28305881	CRPPA	BIO11,BIO15
chr2	37421174
chr2	37451420
chr2	38042471
chr2	40658166
chr2	41000447
chr2	44284217	ENSGALG00000038978	BIO14
chr2	47273177	ENSGALG00000038978	BIO11
chr2	47814458	BBS9,PDE1C	BIO5,BIO11,BIO14
chr2	48411520	PDE1C	BIO8,BIO11,BIO15,BIO18
chr2	49563117
chr2	49757361
chr2	49798598
chr2	49826710	YAE1	BIO11
chr2	67808945
chr2	68269996	RELCH	BIO11
chr2	69434494
chr2	76827969
chr2	76834956
chr2	76990751
chr2	77006784
chr2	77078963
chr2	87909038
chr2	88981232	AHRR	BIO11
chr2	98427536	RAB31	BIO11
chr2	100299876
chr2	101135316	SMCHD1	BIO11,BIO18
chr2	102611462
chr2	102785132
chr2	102872119
chr2	108621767
chr2	108833779	SNTG1	BIO5,BIO11,BIO18
chr2	109033513	SNTG1	BIO5,BIO11,BIO18
chr2	113143799
chr2	117619775
chr2	121641638
chr2	127696285	STK3	BIO11,BIO15
chr2	128705468
chr2	130746836	MROH1	BIO8,BIO11
chr2	132597574	SYBU	BIO11
chr2	135275091	SNTB1	BIO14
chr2	137063284	SNTB1	BIO8,BIO11
chr2	138378136
chr2	139873272
chr2	145670823	AGO2	BIO11
chr2	146697336
chr2	149522231	ENSGALG00000037200,ENSGALG00000048886	BIO14
chr3	5122980	ENSGALG00000037200,ENSGALG00000048886,ENSGALG00000008725	BIO5,BIO8,BIO11,BIO14,BIO15,BIO18
chr3	5553942	ENSGALG00000008725,NRXN1	BIO5,BIO8,BIO11,BIO14
chr3	7444347	NRXN1	BIO5,BIO8,BIO11
chr3	8470042
chr3	10241011
chr3	16629633	ENSGALG00000038528,GALM	BIO11
chr3	16924787
chr3	17058512	C3H1orf95	BIO11
chr3	17278926
chr3	18395410
chr3	18899147	BPNT1,IARS2,USH2A	BIO11,BIO14
chr3	20693484	USH2A	BIO11,BIO18
chr3	21342674
chr3	26353270	PRKCE	BIO8,BIO11,BIO15
chr3	29592521	DNAH8	BIO11
chr3	30058589	MDGA1	BIO11,BIO18
chr3	30579935
chr3	30728456
chr3	35536195	PRKN	BIO14
chr3	44685994	PRKN	BIO5,BIO11,BIO15,BIO18
chr3	56877587	SLC18B1	BIO11
chr3	59150180	C6orf58	BIO11
chr3	70032113
chr3	70052482
chr3	73422686
chr3	81757553	KCNQ5	BIO8,BIO11
chr3	88520891	AGPAT5	BIO5,BIO11
chr3	90399464
chr3	90430390
chr3	97444501	LPIN1	BIO11
chr3	104418152	PPM1G	BIO5,BIO8,BIO11
chr3	109061796
chr3	109248886	SUPT3H	BIO11
chr3	109867431	MEP1A	BIO11
chr4	1273546	KIF4B	BIO11
chr4	9753187
chr4	16585675
chr4	25558897
chr4	28479686
chr4	28885870
chr4	29811839	RNF150	BIO11,BIO15
chr4	34396067	LARP1B	BIO11
chr4	34629358	PPP2CB	BIO11
chr4	34894536	ENSGALG00000010316	BIO11,BIO18
chr4	34906556	ENSGALG00000010316	BIO11,BIO18
chr4	37347339
chr4	38417978	AIMP1	BIO11
chr4	49285239
chr4	49998396	SDAD1	BIO11
chr4	50015557	JCHAIN	BIO11
chr4	50041569	RUFY3	BIO11,BIO15
chr4	50155223	ANKRD17	BIO14
chr4	50761772	ANKRD17	BIO8,BIO11,BIO15
chr4	51177580	EPHA5,YTHDC1	BIO8,BIO11,BIO14,BIO15
chr4	51763328	YTHDC1	BIO11
chr4	51903347
chr4	54369657
chr4	59752793	RAP1GDS1	BIO11
chr4	60787580	NFKB1	BIO11
chr4	61715232	FAT1	BIO11
chr4	68393203
chr4	71797160	PCDH7	BIO11
chr4	71855692
chr4	73752329
chr4	79521793
chr4	82874319	MXD4	BIO11
chr4	83633370
chr4	84250107	CTBP1	BIO14
chr4	84649255	CTBP1,CD8A	BIO5,BIO8,BIO11,BIO14,BIO18
chr4	85665841	CD8A,ENSGALG00000052285,ENSGALG00000047967,ENSGALG00000047372,ENSGALG00000048572	BIO5,BIO8,BIO11,BIO14
chr4	85832862	ENSGALG00000047372,ENSGALG00000048572,ENSGALG00000047967,ENSGALG00000052285	BIO5,BIO8,BIO11,BIO15,BIO18
chr4	87988438
chr4	88097260
chr5	857379
chr5	5529348
chr5	5741461
chr5	8481539
chr5	16776725
chr5	18094045	PPFIA1	BIO11,BIO15
chr5	20340696
chr5	27521849
chr5	28071358
chr5	28128616	SUSD6	BIO5,BIO11,BIO15,BIO18
chr5	28533180	RAD51B	BIO14
chr5	28878627	RAD51B	BIO5,BIO8,BIO11,BIO15
chr5	37919452	ENTPD5	BIO11
chr5	45944752
chr5	46753873
chr5	48520669	EML1	BIO11
chr5	54357012
chr5	55309977
chr5	56733348
chr5	57292773
chr6	524718
chr6	1994853
chr6	2149062
chr6	5115572	FAM213A	BIO11
chr6	5665311
chr6	7149169	PCDH15	BIO11,BIO15
chr6	8437388
chr6	10244083	PTEN	BIO11
chr6	16652066	ENSGALG00000005107	BIO11
chr6	21337075	RBP4A,PDE6C	BIO11
chr6	22482972
chr6	23814405	BTRC	BIO5,BIO11,BIO15
chr6	26369694
chr6	26388636
chr6	27022120	TCF7L2	BIO14
chr6	28044671	TCF7L2	BIO11
chr6	29260326	ATRNL1,GFRA1	BIO5,BIO11,BIO14,BIO18
chr6	29581017	GFRA1	BIO11
chr6	30425063
chr6	30729894
chr6	31938838
chr6	33851717
chr6	34223629	CLRN3	BIO11,BIO18
chr7	1608294	ERBB4	BIO14
chr7	3475924	ERBB4	BIO5,BIO11,BIO15,BIO18
chr7	4383865	ATIC	BIO11
chr7	4535993
chr7	4543036
chr7	4731310	LRRFIP1	BIO11,BIO18
chr7	4926640	AGAP1	BIO14
chr7	5481030	AGAP1	BIO5,BIO11,BIO15,BIO18
chr7	11840405	BMPR2	BIO11
chr7	21699899	RBMS1	BIO5,BIO11
chr7	22116478
chr7	22557545	PNKD	BIO11
chr7	23138011
chr7	25277633
chr7	31847841
chr7	32585602
chr7	33635668
chr7	34918415
chr7	35388216	CACNB4	BIO11,BIO15,BIO18
chr8	264228	ENSGALG00000047927	BIO11
chr8	1849126	DDX59	BIO11
chr8	5996098
chr8	6106230	CACNA1E	BIO5,BIO11
chr8	6249889	XPR1	BIO8,BIO11
chr8	6653172	BRINP3	BIO14
chr8	8713571	BRINP3	BIO11,BIO14
chr8	8719579	BRINP3	BIO11
chr8	13318193
chr8	13377787	PTBP2	BIO11
chr8	17629619
chr8	25683660	USP24	BIO8,BIO11
chr8	26047796
chr8	27696039	PATJ,DOCK7	BIO11,BIO14
chr8	27888513	DOCK7	BIO5,BIO8,BIO11,BIO18
chr8	28934621
chr8	29043136
chr8	29901071
chr9	2493436	ENSGALG00000002193,ENSGALG00000006724	BIO11,BIO14
chr9	3274210	ENSGALG00000006724	BIO5,BIO11,BIO15,BIO18
chr9	3550227
chr9	5269678	BOK	BIO11,BIO15
chr9	13842092	CCDC50	BIO8,BIO11,BIO15
chr9	16531887	LAMP3	BIO11
chr9	16918772
chr9	18413756
chr9	19921507	SLC7A14	BIO11
chr9	21608877	ENSGALG00000039468	BIO14
chr9	22441656	ENSGALG00000039468	BIO11,BIO15
chr9	23732360	MED12L	BIO11
chr10	1403818	ENSGALG00000039164	BIO11
chr10	4197418
chr10	8430059	PIGB	BIO11
chr10	15367549
chr10	15386677
chr10	16238835
chr10	17812954
chr10	18903273	TIPIN	BIO11
chr10	19620084	ITGA11	BIO11,BIO15
chr10	19834732
chr11	463083
chr11	611240	PARD6A	BIO11
chr11	2659992
chr11	8304101
chr11	14173938	WWOX,ENSGALG00000050479	BIO5,BIO8,BIO11,BIO15,BIO18
chr11	17760331	KIAA0513	BIO11,BIO18
chr11	19035900
chr12	1858935	ZMYND10	BIO11
chr12	3037857	RBM6	BIO5,BIO8,BIO11,BIO18
chr12	3633863	SEMA3B	BIO11
chr12	5934357	ENSGALG00000036916	BIO11
chr12	9953980
chr12	10785523	TXNRD3	BIO11
chr12	11292640
chr12	12607955	FHIT	BIO5,BIO8,BIO11,BIO18
chr12	13789064
chr12	13944752	ATXN7,THOC7	BIO5,BIO11
chr12	13947721	ATXN7,THOC7	BIO5,BIO11
chr12	14023348
chr12	15150751	SUCLG2	BIO8,BIO11,BIO18
chr12	16156870
chr12	18368389	CNTN4	BIO8,BIO11
chr12	19918941	RHO	BIO11
chr13	717593	ENSGALG00000052429	BIO11
chr13	4354485	KCNIP1,TENM2	BIO8,BIO11,BIO14,BIO15,BIO18
chr13	5749777	TENM2	BIO5,BIO8,BIO11,BIO14,BIO15
chr13	6066094	TENM2	BIO5,BIO8,BIO11,BIO15
chr13	6245554
chr13	6330661
chr13	6791761
chr13	7087519
chr13	8731028	ABLIM3	BIO14
chr13	9287325	ABLIM3	BIO11
chr13	12972240	MFAP3	BIO11
chr13	17739866
chr14	6816461	TRAF7	BIO11
chr14	8064281	ABCC1	BIO11
chr14	9563177
chr14	12702696
chr14	12711153	DNASE1L2,CLUAP1	BIO11,BIO14
chr14	13206224	CLUAP1	BIO5,BIO11,BIO14,BIO15,BIO18
chr14	13218618	CLUAP1	BIO5,BIO11,BIO15,BIO18
chr14	13574536	METRN	BIO11
chr14	14038490
chr15	2865569	NOC4L	BIO11
chr15	4583466	TMEM132B	BIO5,BIO11
chr15	5244455	DDX55,EIF2B1	BIO11,BIO15
chr15	5760987
chr15	7447762	TFIP11,ZNRF3	BIO11,BIO14
chr15	8017763	ZNRF3	BIO11,BIO18
chr15	11542474	KSR2,ENSGALG00000050091,ENSGALG00000047380	BIO8,BIO11,BIO14
chr16	2074961	Y-LEC1,ENSGALG00000050091,ENSGALG00000047380	BIO5,BIO11
chr17	2089690	TMEM268	BIO14
chr17	2897172	TMEM268,ASTN2	BIO11,BIO14
chr17	3849638	ASTN2	BIO5,BIO8,BIO11,BIO15,BIO18
chr17	5696319	NUP188	BIO11
chr17	6696478	MED27	BIO11,BIO15
chr17	7088767	VAV2	BIO14
chr17	7438395	VAV2	BIO5,BIO11,BIO18
chr17	7454002
chr17	7592799	RXRA	BIO11
chr17	7688319
chr17	8200426	SNAPC4	BIO11,BIO18
chr17	8955408	ENSGALG00000001389	BIO11
chr18	1101133	ENSGALG00000001111	BIO11
chr18	1392679
chr18	4713589	ENSGALG00000046444	BIO11,BIO18
chr19	329889	STX1A,GALNT17	BIO11,BIO14,BIO18
chr19	1283705	GALNT17,AUTS2	BIO5,BIO11,BIO14,BIO18
chr19	1719989	AUTS2,CUX1	BIO5,BIO8,BIO11,BIO14,BIO15,BIO18
chr19	4247446	CUX1	BIO5,BIO11,BIO15
chr19	5078305	GUSB	BIO11
chr19	6136747
chr20	1543565	AHCY,EYA2	BIO11,BIO14
chr20	5710982	EYA2	BIO5,BIO11
chr20	6643599	ENSGALG00000004804	BIO5,BIO11
chr20	10157339
chr20	11602578
chr20	11728138
chr21	2458038	SCNN1D	BIO11
chr21	2469757	FBXO42	BIO14
chr21	4344797	FBXO42	BIO5,BIO8,BIO11
chr21	4412236	ENSGALG00000035362	BIO5,BIO11
chr21	4478274	PAX7	BIO5,BIO8,BIO11,BIO18
chr22	362169	ANTXR1	BIO11,BIO18
chr22	4558479	LRRTM4	BIO5,BIO11
chr22	4982456
chr22	5065599
chr22	5250985	YKT6	BIO11
chr23	533138
chr23	1084649
chr23	1563326
chr23	2438950	EPB41	BIO14
chr23	2812561	EPB41	BIO11
chr23	3562684
chr23	3588572
chr23	6129487	ENSGALG00000051895	BIO11
chr24	2618824	ENSGALG00000001604	BIO11
chr24	3143221	JHY	BIO11
chr24	4156782
chr24	4242134	MCAM	BIO11
chr24	4268040	CBL	BIO11,BIO18
chr24	5068503
chr25	2129728
chr26	324015	ELF3	BIO11
chr26	1652889
chr26	1659013
chr26	1694147	CNTN2	BIO14
chr26	1997545	CNTN2,ENSGALG00000000816	BIO11,BIO14
chr26	2411491	ENSGALG00000000816	BIO5,BIO8,BIO11,BIO15,BIO18
chr26	2739849
chr27	5768029	SPOP	BIO11
chr27	6433987	SKAP1	BIO11,BIO15
chr27	6475894	CBX1	BIO11
chr28	1261793
chr28	3266176
chr28	4627424
chr31	2439259
chr31	5421639
chr31	5900030
chr33	271864	ENSGALG00000054611	BIO14
chr33	508553	ENSGALG00000054611,ENSGALG00000045206,ENSGALG00000053395,ENSGALG00000049158	BIO11,BIO14
chr33	765711	ENSGALG00000053395,ENSGALG00000049158	BIO5,BIO8,BIO11,BIO14,BIO15,BIO18
chr33	1023278	ENSGALG00000053395,ENSGALG00000049158,ENSGALG00000036079,ENSGALG00000048811	BIO5,BIO8,BIO11,BIO14,BIO15,BIO18
chr33	2498638	ENSGALG00000036079,ENSGALG00000048811	BIO5,BIO11,BIO14,BIO18
chr33	2535322	ENSGALG00000036079	BIO5,BIO11,BIO18
chr33	4968344
chr33	5361764	ENSGALG00000038579	BIO11
chr1	6871419	CDC123	BIO8,BIO11
chr1	8029116	DMTF1	BIO11
chr1	10747760	RELN	BIO14
chr1	13334223	RELN	BIO5,BIO8,BIO11,BIO18
chr1	20959929
chr1	21538450
chr1	21546920
chr1	30372140	TMEM117,CNOT2	BIO5,BIO11,BIO14
chr1	35910652	CNOT2	BIO5,BIO8,BIO11,BIO15
chr1	36999173
chr1	38376070	E2F7,SYT1	BIO11,BIO14
chr1	39497427	SYT1	BIO8,BIO11,BIO15,BIO18
chr1	42889422	TMTC3	BIO5,BIO11
chr1	48044280
chr1	51777494	MYH9	BIO11
chr1	54638206	NFYB	BIO8,BIO11
chr1	63267375
chr1	76418123	ENSGALG00000011930	BIO11,BIO18
chr1	78389465	RAP1GAP1	BIO5,BIO11
chr1	78979310
chr1	80410217	STXBP5L	BIO8,BIO11,BIO18
chr1	89672662	PLCXD2	BIO5,BIO11,BIO15,BIO18
chr1	92207523
chr1	92676377
chr1	93709695	POGLUT1	BIO11
chr1	99821927
chr1	100921450	CHODL	BIO11
chr1	101544830
chr1	101556549
chr1	101563167
chr1	101598601	NCAM2	BIO14
chr1	102221133	NCAM2	BIO5,BIO11,BIO15
chr1	107901105
chr1	108000429	MORC4	BIO11
chr1	108408513	VPS26C	BIO11
chr1	119656686	EIF2S3	BIO11
chr1	121642589	MAP3K15	BIO11
chr1	122684810	REPS2	BIO11
chr1	126211197	CLCN4	BIO11,BIO15
chr1	126227910	CLCN4	BIO11,BIO15
chr1	126509476
chr1	126514905	TFDP1	BIO14
chr1	138683553	TFDP1	BIO11
chr1	171592290	TMEM272	BIO11
chr1	178825616	TNFRSF19	BIO11
chr1	180783774
chr1	194251053
chr1	195582573	ART7C	BIO11
chr2	731218	ENSGALG00000040783	BIO5,BIO11
chr2	2125982	ENSGALG00000005303	BIO8,BIO11
chr2	2856368
chr2	13897817
chr2	15508889	MPP7	BIO11
chr2	43820462
chr2	49048532	TARP,ENSGALG00000045639,ATP9B	BIO11,BIO14,BIO15,BIO18
chr2	56722541	ATP9B	BIO11
chr2	58118941
chr2	58762150
chr2	58966893
chr2	60285279	RNF144B	BIO11
chr2	61524798
chr2	72831286
chr2	89952827	CARMIL1	BIO11,BIO15,BIO18
chr2	101278161
chr2	101508700
chr2	105053556
chr2	105249252
chr2	105256920
chr2	107845543	SPIDR	BIO5,BIO11,BIO18
chr2	112976030	CHD7	BIO5,BIO8,BIO11,BIO15
chr2	118570839
chr2	120102905
chr2	121197515
chr2	121683868
chr2	122949017	ATP6V0D2	BIO11
chr2	144802474
chr2	149011338	ENSGALG00000053652,ENSGALG00000054066,ARHGAP39	BIO8,BIO11,BIO14
chr2	149063748	ARHGAP39	BIO11,BIO15
chr3	7028656
chr3	8460938
chr3	15160759
chr3	15418655
chr3	15643570	RRBP1	BIO11,BIO18
chr3	16353595
chr3	19646511
chr3	23221454	RGS7	BIO14
chr3	36010932	RGS7	BIO5,BIO8,BIO11,BIO18
chr3	38001314
chr3	43274214
chr3	51422723
chr3	56745757
chr3	56838267
chr3	94590880
chr3	96399261	TAF1B	BIO11
chr3	97138334
chr3	101786964
chr3	108491817
chr3	108739924	CRISP2	BIO11
chr4	1879730	GPC4	BIO14
chr4	3825073	GPC4	BIO11,BIO15
chr4	4465625	ENSGALG00000006851	BIO14
chr4	6771486	ENSGALG00000006851	BIO8,BIO11
chr4	13735230	TMEM164	BIO11
chr4	16815811
chr4	18163444
chr4	26805848
chr4	33093002	LRBA	BIO8,BIO11,BIO18
chr4	46397635	ENOPH1	BIO11
chr4	52688525
chr4	54093925
chr4	54860954	SYNPO2	BIO8,BIO11,BIO18
chr4	65803222	SCFD2	BIO11
chr4	68714713	ENSGALG00000014262	BIO5,BIO11,BIO18
chr4	73138943
chr4	79812655	KIAA0232	BIO5,BIO11,BIO15
chr4	84005389	FAM53A	BIO11,BIO18
chr4	84030714	FAM53A	BIO11,BIO18
chr4	88677469
chr5	5899805
chr5	12040821	NUCB2	BIO11,BIO18
chr5	27883479	SLC8A3	BIO11
chr5	28135602	SUSD6	BIO5,BIO11,BIO15,BIO18
chr5	34954164	ADCK1	BIO14
chr5	39619937	ADCK1	BIO11
chr5	51611884
chr5	52726221
chr5	53803940	KCNH5	BIO11
chr5	56223690
chr6	11104718
chr6	11132809
chr6	12190330	ASCC1	BIO11
chr6	29728064
chr6	30978942	PRDX3	BIO11
chr7	360486	SPAG16	BIO14
chr7	3885414	SPAG16	BIO11,BIO14,BIO18
chr7	4144436	SPAG16	BIO11,BIO18
chr7	4476106
chr7	4671733	UBE2F,AGAP1	BIO11,BIO14
chr7	5424139	AGAP1	BIO5,BIO11,BIO15,BIO18
chr7	10233044	HSPE1	BIO11
chr7	12971097	PARD3B	BIO5,BIO8,BIO11,BIO15
chr7	18106482	TLK1	BIO11
chr7	18193033
chr7	20818589
chr8	5266799
chr8	18553326
chr8	22462770
chr8	23403455	BEND5	BIO5,BIO8,BIO11,BIO15,BIO18
chr8	24558871	RAB3B	BIO11,BIO15
chr8	25499972	CDCP2	BIO11,BIO18
chr8	25624425
chr8	26056508	PLPP3,NFIA	BIO11,BIO14
chr8	27569359	NFIA	BIO5,BIO8,BIO11,BIO18
chr8	28288128
chr9	1544257	LIMS2	BIO11
chr9	3035212
chr9	4076221
chr9	4557822	C9H21orf2	BIO11
chr9	5014139	KIF1A	BIO11,BIO15
chr9	5326259
chr9	5848000	PIK3CB	BIO11
chr9	18535331	NAALADL2	BIO8,BIO11,BIO15
chr10	1579272
chr10	11767385	BNC1	BIO11
chr10	13747684	NTRK3	BIO11,BIO15,BIO18
chr10	18504211	VWA9	BIO11
chr10	19101790
chr11	6797847	ZNF423	BIO8,BIO11,BIO18
chr11	11948808
chr11	16698713
chr11	16840047	KLHL36	BIO11
chr11	17916815	KLHDC4	BIO11
chr12	1236526	ENSGALG00000002099	BIO14
chr12	1791359	ENSGALG00000002099	BIO11
chr12	5405696	CNBP	BIO11
chr12	6499196
chr12	11093497	UROC1	BIO11
chr12	13773994
chr12	15817679
chr12	16475431	FOXP1	BIO5,BIO11,BIO18
chr13	1946267	NRG2	BIO11
chr13	4253575	GABRP	BIO11
chr13	7722384
chr13	10540127
chr13	15091392	FAM13B	BIO11
chr13	17267245	ENSGALG00000029896	BIO8,BIO11
chr14	1000614	TTYH3	BIO14
chr14	3675471	TTYH3	BIO11,BIO15
chr14	7308943
chr14	8428366	XYLT1	BIO8,BIO11,BIO18
chr14	11595895	RGS11	BIO14
chr14	12639306	RGS11	BIO11
chr14	13919101	PIGQ	BIO11
chr15	2370017
chr15	5560795
chr15	6864022	CORO1C,ENSGALG00000043671,ENSGALG00000048938,ENSGALG00000050222	BIO8,BIO11,BIO14,BIO15
chr16	1461682	ENSGALG00000043671,ENSGALG00000048938,ENSGALG00000050222	BIO5,BIO8,BIO11,BIO15,BIO18
chr16	1753139
chr17	5767772	MIGA2,VAV2	BIO8,BIO11,BIO14
chr17	7354603	VAV2	BIO5,BIO11,BIO18
chr17	7633979	RXRA	BIO11
chr18	2268308	TEKT3	BIO5,BIO11
chr18	4179793	MGAT5B	BIO5,BIO8,BIO11,BIO15
chr18	4607326	FBF1	BIO11
chr18	9678512
chr18	9682552
chr19	1203889	CALN1	BIO5,BIO8,BIO11,BIO18
chr19	1248272	AUTS2	BIO14
chr19	1570038	AUTS2	BIO5,BIO8,BIO11,BIO14,BIO15,BIO18
chr19	1987019	AUTS2,CUX1	BIO5,BIO8,BIO11,BIO14,BIO15,BIO18
chr19	4211799	CUX1	BIO5,BIO11,BIO15
chr19	5095247
chr19	8367066
chr20	3584323
chr20	7091766
chr20	7097243
chr20	7103965
chr20	10123030	TM9SF4,TGM2	BIO11,BIO14
chr20	10368619	TGM2	BIO11
chr21	615467	ENSGALG00000038532	BIO11
chr21	4089027	MASP2	BIO11,BIO15
chr21	5461926	TNFRSF1B	BIO11
chr22	4176576
chr23	2393906	ENSGALG00000029066	BIO5,BIO11
chr23	3202001
chr23	3543096
chr23	3620309
chr24	3586815	TECTA,TRAF3IP3	BIO11,BIO14
chr26	3194143	TRAF3IP3	BIO5,BIO8,BIO11,BIO18
chr26	3673081	MAGI3	BIO5,BIO8,BIO11
chr27	5693308
chr27	6641610	SOCS7	BIO11
chr27	7120956	GSDMA,THRA	BIO11
chr27	7557634	CNP	BIO11
chr28	1018366
chr28	1643914
chr28	3086966
chr31	2422902
chr31	3205572	ENSGALG00000052334,ENSGALG00000053395,ENSGALG00000049158	BIO11,BIO14
chr33	658462	ENSGALG00000053395,ENSGALG00000049158	BIO5,BIO8,BIO11,BIO15,BIO18
chr33	4198369
chr33	5589165	ENSGALG00000043736	BIO11,BIO18
chr1	308187	ENSGALG00000031626,ENSGALG00000051677	BIO11
chr1	1144621	PPP6R2	BIO11
chr1	1771347
chr1	2586190
chr1	6849852	SEC61A2,MAGI2	BIO11,BIO14
chr1	12000012	MAGI2	BIO5,BIO8,BIO11,BIO18
chr1	14893827
chr1	15697173	CPNE8	BIO11
chr1	16157252
chr1	19763461
chr1	20445921
chr1	20488121	ENSGALG00000051829,TUBGCP6	BIO11,BIO18
chr1	20498827	HDAC10	BIO5,BIO11
chr1	20902221
chr1	22566126	SLC13A1	BIO11,BIO15,BIO18
chr1	24453653	ANKRD26	BIO11
chr1	26481803
chr1	34245844
chr1	34952589
chr1	37608536
chr1	37923068
chr1	38744483	SYT1	BIO14
chr1	39469012	SYT1	BIO8,BIO11,BIO15,BIO18
chr1	40017642	PTPRQ	BIO11,BIO18
chr1	45506013	VEZT	BIO11
chr1	47832396	CNOT4	BIO11,BIO18
chr1	51739457
chr1	54350037	SLC41A2,CHST11	BIO11,BIO14
chr1	54522305	CHST11	BIO5,BIO8,BIO11,BIO15
chr1	54919335
chr1	56169610
chr1	57252112
chr1	62329028
chr1	67347517
chr1	67578653
chr1	69161429	PARVB	BIO11,BIO15,BIO18
chr1	78074693	CLSTN3	BIO11
chr1	78112842
chr1	79174029	LSAMP	BIO14
chr1	82162027	LSAMP	BIO5,BIO8,BIO11,BIO15,BIO18
chr1	87920405
chr1	89315085	ARL13B	BIO14
chr1	91140318	ARL13B,POU2F1	BIO11,BIO14
chr1	93163343	POU2F1	BIO5,BIO11,BIO15
chr1	93342569	ENSGALG00000015461	BIO11
chr1	93449981	PTGFRN	BIO11
chr1	93881366
chr1	94211697
chr1	99150175
chr1	99986430	USP25	BIO11,BIO15
chr1	105499990
chr1	107065441
chr1	108620400	KCNJ6	BIO11
chr1	108883782
chr1	109037702
chr1	110435354	C2CD2	BIO11
chr1	111263257
chr1	113257372	CASK	BIO5,BIO11,BIO15
chr1	114580673	PRRG1,PDK3	BIO11,BIO14
chr1	119557998	PDK3	BIO11
chr1	121249647
chr1	121731009
chr1	122998451
chr1	123025025
chr1	126054475	MID1	BIO5,BIO8,BIO11,BIO18
chr1	126532669
chr1	129376353
chr1	130849786
chr1	134076427	AFF3	BIO5,BIO11,BIO18
chr1	135509531
chr1	136716107	MCF2L	BIO14
chr1	138974271	MCF2L,PCCA	BIO11,BIO14
chr1	145682578	PCCA,MYCBP2	BIO11,BIO14,BIO15
chr1	155786796	MYCBP2	BIO5,BIO11
chr1	157522548	PIBF1	BIO8,BIO11,BIO18
chr1	167036697
chr1	167173380	WBP4	BIO11
chr1	168739950
chr1	168887150
chr1	170870978
chr1	171304904
chr1	171802009
chr1	174518398	NBEA	BIO5,BIO11,BIO18
chr1	176561966
chr1	178901749
chr1	181717629	FAT3	BIO14
chr1	187936885	FAT3	BIO5,BIO11,BIO18
chr1	188069083
chr1	190415856	PCF11	BIO11,BIO15
chr1	191706599
chr1	194371684	AAMDC	BIO8,BIO11
chr1	194870660	TSKU	BIO11
chr1	196101961	ENSGALG00000052611	BIO11
chr1	196157010	FAM168A	BIO14
chr1	196252329	FAM168A	BIO5,BIO11,BIO15,BIO18
chr1	197605714	ENSGALG00000047728	BIO11
chr2	844666	SMARCC1	BIO11,BIO15
chr2	1184304
chr2	2861964
chr2	3392286
chr2	6292580	WDR86	BIO8,BIO11,BIO18
chr2	6314169	DIP2C	BIO14
chr2	10246547	DIP2C	BIO5,BIO8,BIO11,BIO15
chr2	10298035
chr2	16267891	GAD2,GPR158	BIO5,BIO11,BIO14
chr2	16597486	GPR158	BIO5,BIO8,BIO11
chr2	16824306	ARHGAP21,SPAG6	BIO11,BIO14,BIO18
chr2	17695649	SPAG6,NEBL	BIO11,BIO14
chr2	18153999	NEBL	BIO11
chr2	18966354	MALRD1	BIO11,BIO18
chr2	20458885
chr2	22006355	CDK14	BIO5,BIO11
chr2	24634707
chr2	32111498
chr2	34175159
chr2	35260924
chr2	38044033
chr2	41232576	ZNRF2	BIO11
chr2	42213365	DNAJC13	BIO11
chr2	43249418
chr2	45094698
chr2	48945367	GOLGA4	BIO11
chr2	55178441	TNS3,ATP9B	BIO11,BIO14,BIO18
chr2	56754703	ATP9B	BIO11
chr2	56908143
chr2	58136799	JARID2	BIO14
chr2	61107793	JARID2	BIO5,BIO11
chr2	61704710
chr2	62089100
chr2	62603854
chr2	62626632
chr2	63326498
chr2	64076394
chr2	65146715
chr2	65980880
chr2	66290156	BPHL	BIO11,BIO15
chr2	72101969	CDH10	BIO11
chr2	74891177
chr2	75718249
chr2	75812134
chr2	76998426	ENSGALG00000050676	BIO14
chr2	77584113	ENSGALG00000050676,ADCY2	BIO5,BIO8,BIO11,BIO14,BIO15,BIO18
chr2	79432693	ADCY2	BIO11
chr2	84349515	ENSGALG00000053013	BIO11
chr2	88786530	ENSGALG00000013268	BIO11
chr2	89252344	INVS	BIO5,BIO11,BIO18
chr2	89902226	SCGN	BIO11
chr2	92730793	PIEZO2	BIO14
chr2	97914128	PIEZO2	BIO8,BIO11,BIO18
chr2	100172340	EPB41L3	BIO11
chr2	102942751	TMEM241,CABLES1	BIO11,BIO15
chr2	103436140
chr2	105736535
chr2	110462551
chr2	112814171
chr2	113364479	ENSGALG00000047461	BIO8,BIO11
chr2	117051968	EYA1	BIO5,BIO11
chr2	126069060	VIRMA	BIO11
chr2	127867555	ENSGALG00000046093	BIO11,BIO15,BIO18
chr2	128339123
chr2	129320785	DCAF13	BIO11
chr2	130868183	BOP1,OXR1	BIO8,BIO11,BIO14,BIO15
chr2	131373430	OXR1	BIO5,BIO8,BIO11,BIO15,BIO18
chr2	132219892	SNTB1	BIO14
chr2	137055714	SNTB1	BIO8,BIO11
chr2	145818589	PTK2	BIO11
chr2	146693963
chr2	148005337
chr2	148230144
chr2	148544460
chr3	2462214
chr3	4546417	ENSGALG00000037200	BIO14
chr3	5348613	ENSGALG00000037200,NRXN1	BIO5,BIO8,BIO11,BIO14,BIO15,BIO18
chr3	7769229	NRXN1	BIO5,BIO8,BIO11
chr3	8295356
chr3	9758023
chr3	10994640
chr3	11006441
chr3	11324023
chr3	11487597
chr3	14639899	PLCB1	BIO11,BIO18
chr3	15280743
chr3	15366573
chr3	18365631
chr3	18600607
chr3	18742308	C1orf115,TGFB2	BIO5,BIO11,BIO14
chr3	19481682	TGFB2,USH2A	BIO11,BIO14,BIO15
chr3	20629710	USH2A	BIO11,BIO18
chr3	21689776
chr3	22401254	RCOR3	BIO11,BIO18
chr3	22759629	HHAT	BIO11
chr3	27223001
chr3	30548302
chr3	31859022
chr3	33139791
chr3	38178925	GGPS1	BIO8,BIO11
chr3	38184805	GGPS1	BIO8,BIO11
chr3	40525754	COG2	BIO11,BIO15,BIO18
chr3	41139003
chr3	42076820	PRKN	BIO14
chr3	44592384	PRKN	BIO5,BIO11,BIO15,BIO18
chr3	49026215	CCDC170	BIO11
chr3	49538297
chr3	50701138	TFB1M	BIO11
chr3	57171224
chr3	57572122
chr3	59329116
chr3	63573560	SLC35F1	BIO11
chr3	65345371
chr3	65350329
chr3	70683200	ASCC3	BIO8,BIO11
chr3	71597906
chr3	71901605
chr3	72453875	MMS22L	BIO11,BIO15
chr3	76144549
chr3	77672662	SNAP91	BIO11,BIO15
chr3	82560276	SMAP1,KHDRBS2	BIO11,BIO14,BIO15
chr3	86261038	KHDRBS2	BIO11
chr3	88819625
chr3	88915065
chr3	92212959
chr3	94164333
chr3	99856915
chr3	101045392
chr3	105334809	OTOF	BIO11
chr3	105596783	NCOA1	BIO8,BIO11,BIO15
chr3	108526063
chr3	108610698
chr3	109361418	RUNX2	BIO11,BIO18
chr4	1675639	PIN4,HTR2C	BIO11,BIO14
chr4	2807677	HTR2C	BIO11,BIO15,BIO18
chr4	5185728	TNMD	BIO11
chr4	8130295
chr4	9667244
chr4	9850793
chr4	10407801
chr4	13245795	DCX	BIO5,BIO11,BIO15
chr4	15222394
chr4	21182344
chr4	22098358	RAPGEF2	BIO11
chr4	25439997
chr4	25565978
chr4	25632632	ENSGALG00000009809	BIO14
chr4	29424004	ENSGALG00000009809	BIO5,BIO11,BIO15,BIO18
chr4	30258764	INPP4B	BIO5,BIO11,BIO18
chr4	30523723	GAB1	BIO8,BIO11,BIO15,BIO18
chr4	37807140
chr4	38387531
chr4	42434720
chr4	42726356
chr4	47012252	WDFY3	BIO5,BIO11,BIO15
chr4	50573717	ADAMTS3	BIO11,BIO18
chr4	52659687
chr4	54183013
chr4	58102547	RRH	BIO11
chr4	64307216
chr4	64617443	TRMT9B	BIO11
chr4	65200830	KDR	BIO11
chr4	68876630	RBM47	BIO8,BIO11,BIO15
chr4	69262345	UGDH,KLB	BIO11,BIO14
chr4	69298315	KLB	BIO11
chr4	69880020	C4orf19	BIO11
chr4	73448514
chr4	73974699	PPARGC1A	BIO11,BIO15
chr4	78017847	SORCS2	BIO14
chr4	80506159	SORCS2	BIO11
chr4	81048592
chr4	83178006	NELFA	BIO11
chr4	83246850	ENSGALG00000050742	BIO11
chr4	83368897
chr4	83842599
chr4	85541932	REEP1,SLC4A11	BIO8,BIO11,BIO14,BIO18
chr4	88915461	SLC4A11	BIO11,BIO15
chr4	91026173	DCTN1	BIO11
chr4	91147312	ENSGALG00000047323	BIO11
chr5	1272090
chr5	2136811	NAV2,SPON1	BIO5,BIO11,BIO14,BIO18
chr5	6721960	SPON1	BIO5,BIO11,BIO18
chr5	7605054	PPFIBP2	BIO11
chr5	8685782	GALNT18	BIO5,BIO11,BIO18
chr5	15897206	CD151	BIO11
chr5	16862663
chr5	18160738	CTTN,ALX4	BIO11,BIO14
chr5	22069802	ALX4	BIO5,BIO11
chr5	22602618
chr5	23370694	NR1H3,AKAP6	BIO5,BIO11,BIO14
chr5	34986392	AKAP6	BIO11
chr5	35957689
chr5	35966284
chr5	38108715
chr5	38293394
chr5	44374011	RPS6KA5	BIO11
chr5	51043250
chr5	51306715
chr5	51980767
chr5	52244160
chr5	52486641
chr5	52654376
chr5	54201485
chr5	55931768
chr5	55977292
chr5	56038962
chr5	56067687
chr5	56469707	MAPK1IP1L	BIO11,BIO15
chr5	58509614	DDHD1	BIO11
chr5	59706367
chr6	3536446	PARG	BIO11
chr6	3937244
chr6	4987782	SH2D4B	BIO11
chr6	6168184
chr6	6272772
chr6	6826701
chr6	6973791
chr6	7191057	PCDH15	BIO11,BIO15
chr6	17524885	TM9SF3	BIO8,BIO11
chr6	17542824	TM9SF3	BIO8,BIO11
chr6	23304897
chr6	25599203	SORCS3	BIO11,BIO15,BIO18
chr6	27646598
chr6	31188096
chr6	32903574
chr6	33002611	LHPP	BIO11
chr6	34690815
chr6	34782026
chr7	1303604
chr7	3011855
chr7	3016435
chr7	3033927
chr7	3776805	SPAG16	BIO14
chr7	4103085	SPAG16	BIO11,BIO18
chr7	4545352
chr7	4822098	MLPH	BIO11
chr7	4962149
chr7	10269360	RFTN2	BIO11
chr7	10599597
chr7	11353481
chr7	13791201	ENSGALG00000008803	BIO11
chr7	17592728
chr7	20897360
chr7	24134479	KALRN	BIO14
chr7	27806766	KALRN	BIO5,BIO11,BIO15,BIO18
chr7	30223612	ZEB2	BIO14
chr7	33363140	ZEB2	BIO11,BIO15,BIO18
chr7	35033368
chr8	3774431
chr8	4051202
chr8	5641615	PBX1	BIO11,BIO18
chr8	5800655
chr8	6080744
chr8	6610252	ABL2,RASAL2	BIO11,BIO14
chr8	6965774	RASAL2	BIO5,BIO11,BIO18
chr8	8084189	RGL1	BIO5,BIO11,BIO15
chr8	13599454
chr8	15902533
chr8	16024185
chr8	16694380	C8H1orf52	BIO11
chr8	17724836
chr8	20368052	PTPRF	BIO8,BIO11,BIO18
chr8	21152977	PTCH2	BIO5,BIO11
chr8	21964608	ENSGALG00000039159	BIO11
chr8	22126512
chr8	23750121	BEND5	BIO5,BIO8,BIO11,BIO15,BIO18
chr8	25854993
chr8	27363195
chr8	28238854	ENSGALG00000027565	BIO14
chr8	28831078	ENSGALG00000027565,GPC1	BIO11,BIO14
chr9	2922762	GPC1	BIO5,BIO8,BIO11,BIO15
chr9	7976436
chr9	8113477
chr9	8290370
chr9	10055965	PID1,ATP13A4	BIO11,BIO14
chr9	13239313	ATP13A4	BIO11,BIO15,BIO18
chr9	13945090	LPP	BIO14
chr9	14570865	LPP	BIO5,BIO11,BIO14,BIO15,BIO18
chr9	14583862	LPP	BIO5,BIO11,BIO15,BIO18
chr9	15139680	ENSGALG00000048048	BIO11,BIO15,BIO18
chr9	16658280
chr9	18277243
chr9	18521301	NAALADL2	BIO8,BIO11,BIO15
chr9	18844762
chr9	19265020
chr9	19297559
chr9	20637795
chr9	20696552	ENSGALG00000009468	BIO11
chr9	20991540
chr10	1570557	RBPMS2,ZNF609	BIO11,BIO14,BIO15
chr10	1629826	ZNF609	BIO5,BIO11
chr10	3070165
chr10	8044415
chr10	8770731	WDR72	BIO11,BIO15
chr10	12265576
chr10	12497764
chr10	13078106
chr10	13248639
chr10	14970919
chr10	15001625	FAM174B	BIO11
chr10	15103480	CHD2	BIO8,BIO11
chr10	15286675
chr10	16311507
chr11	1800419	PDPR,CFDP1	BIO11,BIO14
chr11	1992088	CFDP1	BIO11
chr11	6259027	NKD1	BIO8,BIO11,BIO15,BIO18
chr11	9800515
chr11	11349793	TERB1	BIO11
chr11	15099073
chr11	15577368	CMIP	BIO11,BIO15
chr11	16917902	CRISPLD2	BIO11
chr11	17227924
chr11	17357682
chr11	18617197	ANKRD11	BIO11,BIO18
chr12	2969662
chr12	3347272	ALAS1	BIO11
chr12	6144794
chr12	6461670	WNT7A	BIO11
chr12	8752176	ENSGALG00000006056	BIO14
chr12	10268235	ENSGALG00000006056	BIO8,BIO11,BIO18
chr12	10273305
chr12	12727032	FHIT	BIO5,BIO8,BIO11,BIO18
chr12	14852461	LRIG1	BIO11
chr12	17332865	CNTN3	BIO8,BIO11
chr12	18958441
chr13	1739610
chr13	2702751	ARAP3	BIO11
chr13	2720140
chr13	3037149
chr13	3458259
chr13	3543977	ETF1	BIO11
chr13	4236451	GABRP	BIO11
chr13	7982543	HTR4	BIO14
chr13	8979650	HTR4	BIO8,BIO11,BIO18
chr13	9801978	ERGIC1	BIO5,BIO8,BIO11
chr13	10380738
chr13	11075147	CDHR2	BIO11
chr13	11199671
chr13	12586996
chr13	16550741
chr13	16551549	FNIP1	BIO14
chr13	17320896	FNIP1	BIO11,BIO15
chr14	2645385
chr14	3237919	MAD1L1	BIO11,BIO15,BIO18
chr14	5151520	COPS3	BIO11
chr14	5312474	SREBF1	BIO11
chr14	6274353	ENSGALG00000044187	BIO8,BIO11,BIO18
chr14	6483787	HS3ST6	BIO11
chr14	8928583	GDE1	BIO11,BIO18
chr14	9534598	TEKT5	BIO11
chr14	9602856	EMP2	BIO11,BIO15
chr14	10071170
chr14	10130830
chr14	10578112
chr14	12833669
chr14	13271966
chr14	13490077	CFAP70	BIO11
chr15	3404837	ADGRD1,STX2	BIO11
chr15	6333641	MYL2	BIO11
chr15	7261854	KIAA1671,GRK3	BIO11,BIO14,BIO18
chr15	7335425	GRK3	BIO5,BIO11
chr15	7340675	MYO18B	BIO8,BIO11
chr15	7748383
chr15	8369896	CABIN1	BIO14
chr15	8484912	CABIN1	BIO11,BIO15
chr15	8687589	ENSGALG00000006565,TAOK3	BIO11,BIO14
chr15	10174145	TAOK3	BIO11
chr15	10366504	SLC7A4	BIO11
chr15	10672793	RTN4R	BIO11
chr15	11508469	KSR2	BIO8,BIO11
chr15	11714343	RNFT2	BIO11
chr15	11887001	MED13L	BIO11
chr17	1128068	EXD3	BIO8,BIO11,BIO15
chr17	4993253
chr17	7645192	RXRA	BIO11
chr17	8132612	NOTCH1	BIO11
chr18	523119
chr18	1386333
chr18	1821960
chr18	1854119
chr18	1968216	PIK3R6,SEC14L1	BIO11,BIO14
chr18	4079855	SEC14L1	BIO11
chr18	4469423
chr18	8870320
chr18	9305357	BAIAP2	BIO11
chr18	9547675
chr18	9606789
chr18	10128949	LUC7L3	BIO8,BIO11
chr19	872943
chr19	2844336
chr19	3258285	SPNS3,CUX1	BIO11,BIO14
chr19	4187010	CUX1	BIO5,BIO11,BIO15
chr19	4265258
chr19	5812496	SLC13A2	BIO5,BIO11
chr20	5125791
chr20	5418343	HNF4A	BIO11
chr20	6817767	PHACTR3	BIO11,BIO18
chr20	8442741	SLC17A9	BIO11
chr20	12131842
chr20	12771332
chr21	4253908	SPEN	BIO11,BIO15
chr21	4825885
chr21	4927654	CASP9,EPHB2	BIO11,BIO14
chr21	6032872	EPHB2	BIO5,BIO8,BIO11,BIO18
chr21	6098320
chr22	1728009	GFRA2	BIO11,BIO15
chr22	3974288	NCAPH	BIO11
chr22	4686662
chr23	1393997
chr24	817768
chr24	865779
chr24	1602874	ST14	BIO11
chr24	1720307	NTM	BIO14
chr24	2130719	NTM	BIO5,BIO11,BIO14,BIO15,BIO18
chr24	2132965	NTM	BIO5,BIO11,BIO15,BIO18
chr24	4158690
chr24	4259062	CBL	BIO11,BIO18
chr24	4375663	ENSGALG00000006818	BIO5,BIO8,BIO11
chr24	4606121	CADM1	BIO14
chr24	4784586	CADM1	BIO5,BIO8,BIO11,BIO15
chr24	5027288
chr24	5168696	SIK3	BIO11,BIO15,BIO18
chr24	5381853	DSCAML1	BIO5,BIO11
chr25	2709037
chr25	2808621
chr25	3849720	CADM3	BIO11
chr26	2041487	DSTYK	BIO11
chr26	2074445
chr26	2672949	ENSGALG00000030007	BIO11
chr26	3012079
chr26	3690785	MAGI3	BIO5,BIO8,BIO11
chr27	3894575	PSMD11	BIO11
chr27	4398028
chr27	5826503
chr27	5954531
chr27	6273375
chr27	6427726	SKAP1	BIO11,BIO15
chr27	6689194	SRCIN1	BIO11,BIO15
chr27	7055260	MIEN1	BIO11
chr28	889106
chr28	1118758	PIP5K1C	BIO11,BIO18
chr28	2711174	CREB3L3,SIRT6	BIO11
chr28	3301684	RPS15	BIO11
chr28	3698324	GIPC1	BIO14
chr30	869217	GIPC1	BIO11
chr31	540154
chr33	1524792
chr33	6308058	SBF1	BIO14
chr1	1241657	SBF1	BIO5,BIO15,BIO18
chr1	89664080
chr1	89702320	EPHA3	BIO14
chr1	90558552	EPHA3	BIO11,BIO18
chr1	185699039
chr2	63284080	LHCGR	BIO14
chr3	8231285	CNIH4,LHCGR	BIO14,BIO15
chr3	17664793
chr3	32915694	ENSGALG00000034397	BIO14
chr3	57304937	FAM135A	BIO14
chr3	82707876	FAM135A	BIO18
chr4	6096558
chr4	32552614	TMEM33	BIO14
chr4	68368077	TMEM33,NWD2	BIO5,BIO14
chr4	69955028
chr4	70001853
chr4	76420931	EVC2	BIO14
chr4	79145701	EVC2	BIO5,BIO15
chr4	86015249	EIF2AK3	BIO14
chr4	86153036	EIF2AK3	BIO5,BIO8,BIO15
chr5	29722070
chr5	39175525
chr6	4914103
chr6	32921286
chr7	20421901
chr7	33885883
chr8	9128663	EHHADH	BIO14
chr9	3724862	EHHADH	BIO15
chr10	16762346	CTCF	BIO14
chr11	1128808
chr11	9093662
chr12	746863
chr13	8754606
chr13	9329302
chr13	9457185
chr14	6849174	ENSGALG00000009205	BIO14
chr14	14496300	LRRC8A	BIO14
chr17	5684258
chr17	6154325
chr18	1472806	VPS13D	BIO14
chr21	5391117	KCNN3,VPS13D	BIO14,BIO15
chr25	2990246	PRELP	BIO14
chr26	5172281
chr27	4621584
chr33	7516641
chr33	7683227
chr1	1431748
chr1	1435564
chr1	13598980
chr1	22156615	ENSGALG00000044478	BIO14
chr1	41831026
chr1	41944015
chr1	41968242
chr1	41976929
chr1	41991514	MGAT4C	BIO14
chr1	42274435	MGAT4C	BIO14
chr1	42313859	MGAT4C	BIO14
chr1	42351937
chr1	42379060
chr1	42480927
chr1	42503570	ANKS1B	BIO14
chr1	46927901	ANKS1B	BIO15
chr1	63210195
chr1	65584438	CASR	BIO14
chr1	77394471	COL8A1	BIO14
chr1	85453953	COL8A1,ENSGALG00000049529	BIO5,BIO14
chr1	86136926
chr1	90289067	HSF2BP	BIO14
chr1	111313868	HSF2BP	BIO8,BIO15
chr1	115410514
chr1	118875693
chr1	122928921
chr1	156218998	KLF12	BIO14
chr1	157049633	KLF12,DGKH	BIO5,BIO8,BIO14,BIO18
chr1	167641823	DGKH,FAT3	BIO5,BIO8,BIO11,BIO14,BIO15
chr1	187892266	FAT3,TENM4	BIO5,BIO11,BIO14,BIO18
chr1	193716632	TENM4,ART7B	BIO5,BIO11,BIO14,BIO15
chr1	195578460
chr2	4152254	ENSGALG00000006018	BIO14
chr2	5008890
chr2	17443903	SPAG6	BIO14
chr2	17725275	SPAG6	BIO11
chr2	32071451	JAZF1	BIO14
chr2	33045408	JAZF1,TBC1D5	BIO5,BIO8,BIO14,BIO15,BIO18
chr2	34698287
chr2	61516693	PIEZO2	BIO14
chr2	97752848	PIEZO2,ASXL3	BIO8,BIO11,BIO14,BIO18
chr2	106939883	ASXL3	BIO5,BIO15
chr2	149506621	ENSGALG00000008725	BIO14
chr3	5540545	ENSGALG00000008725	BIO5,BIO8,BIO11
chr3	6614227
chr3	8386795	FOXN2	BIO14
chr3	9549843	EHBP1	BIO14
chr3	9799561	EHBP1,LIN9	BIO5,BIO8,BIO14,BIO15,BIO18
chr3	17156164
chr3	18388018
chr3	26016853
chr3	42415632	BCLAF1	BIO14
chr3	55345045	BCLAF1,AHI1	BIO5,BIO14,BIO15,BIO18
chr3	55670297	AHI1,PTPRK	BIO5,BIO14,BIO15
chr3	59034832	PTPRK	BIO5,BIO15,BIO18
chr3	74658783
chr3	85633874	ENSGALG00000006851	BIO14
chr4	6711791	ENSGALG00000006851,KLHL2	BIO8,BIO11,BIO14
chr4	23819313
chr4	30350840
chr4	31769797
chr4	41687366
chr4	43393798	TNKS	BIO14
chr4	49387383
chr4	65255177
chr4	80592324
[truncated: 10,586 more rows]

## Sheet: Table S9
Table S9: 184 genes identified by the LFMM, individual-based spatial analysis, and RDA.
Gene name	Gene description
DCUN1D2	Defective in cullin neddylation 1 domain containing 2
IGSF5	Immunoglobulin superfamily member 5
MYLK3	Myosin light chain kinase 3
WTIP	Wilms tumor 1 interacting protein
SLC22A23	Solute carrier family 22 member 23
ELOVL2	ELOVL fatty acid elongase 2
ENSGALG00000029066
SV2A	Synaptic vesicle glycoprotein 2A-like
TAGLN2	Immunoglobulin superfamily member 9
RPS6KC1	Ribosomal protein S6 kinase C1
KIF13B	Kinesin family member 13B
C3	Complement component 3
ENSGALG00000053077
ENSGALG00000053420
ENSGALG00000053395
ENSGALG00000049158
ENSGALG00000054611
ENSGALG00000045206
ENSGALG00000006724
ENSGALG00000014754
DSCAM	DS cell adhesion molecule
ENSGALG00000044187
CACNA1H	Calcium voltage-gated channel subunit alpha1 H
IL4I1	Interleukin 4 induced 1
ENSGALG00000055025
TRIM7.2	Gallus gallus tripartite motif containing 7.2
ENSGALG00000048816
ENSGALG00000048938
ENSGALG00000050222
FAM117A	Family with sequence similarity 117 member A
ENSGALG00000046331
LRP1	LDL receptor related protein 1
ENSGALG00000036079
ENSGALG00000048175
CRB1	Crumbs cell polarity complex component 1
SKAP1	Src kinase associated phosphoprotein 1
USH2A	Usherin
ILVBL	IlvB acetolactate synthase like
SLC4A11	Solute carrier family 4 member 11
HERC3	HECT and RLD domain containing E3 ubiquitin protein ligase 3
DCLK1	Doublecortin like kinase 1
ROBO1	Roundabout guidance receptor 1
ENSGALG00000012796
CDH13	Cadherin 13
ENSGALG00000043671
ENSGALG00000050447
CACNA1B	Calcium voltage-gated channel subunit alpha1 B
KCNB2	Potassium voltage-gated channel subfamily B member 2
TRPS1	Transcriptional repressor GATA binding 1
PHACTR1	Phosphatase and actin regulator 1
CAP2	Cyclase associated actin cytoskeleton regulatory protein 2
JARID2	Jumonji and AT-rich interaction domain containing 2
MROH1	Maestro heat-like repeat-containing protein family member 1-like
ENSGALG00000010718
ENSGALG00000038783
MAN1C1	Mannosidase, alpha, class 1C, member 1
GRIK4	Glutamate ionotropic receptor kainate type subunit 4
INKA2	Family with sequence similarity 212, member B
TRAF3IP3	TRAF3 interacting protein 3
ENSGALG00000000816
MFSD4A	Major facilitator superfamily domain containing 4A
MYO1D	Myosin ID
FMNL1	Formin like 1
SRCIN1	SRC kinase signaling inhibitor 1
SYNDIG1	Synapse differentiation inducing 1
PREP	Prolyl endopeptidase
IKZF4	IKAROS family zinc finger 4
ENSGALG00000048811
ENSGALG00000053747
ENSGALG00000047375
SARNP	SAP domain containing ribonucleoprotein
ELP4	ELP4
ENSGALG00000012045
UBE2F	Ubiquitin conjugating enzyme E2 F
BEND5	ATP/GTP binding protein like 4
ZNF326	Zinc finger protein 326
PXYLP1	2-phosphoxylose phosphatase 1
WNK1	WNK lysine deficient protein kinase 1
CBLB	Cbl proto-oncogene B
ENSGALG00000053198
CMSS1	Cms1 ribosomal small subunit homolog (yeast)
MAGI1	Membrane associated guanylate kinase, WW and PDZ domain containing 1
TRAPPC9	Trafficking protein particle complex 9
ARHGAP15	Rho GTPase activating protein 15
TANC2	Tetratricopeptide repeat, ankyrin repeat and coiled-coil containing 2
ZNF536	Zinc finger protein 536
HIVEP1	Human immunodeficiency virus type I enhancer binding protein 1
LPIN2	Lipin 2
PTPRT	Protein tyrosine phosphatase, receptor type T
ADCY6	Adenylate cyclase 6
PPP1R1A	Protein phosphatase 1
EBF4	Transcription factor COE1-like
GRID1	Glutamate ionotropic receptor delta type subunit 1
PLXNB2	Plexin B2
LSAMP	Limbic system-associated membrane protein
TENM2	Teneurin transmembrane protein 2
ATP6V1C1	ATPase H+ transporting V1 subunit C1
MAP1LC3A	Microtubule associated protein 1 light chain 3 alpha
PTPRU	Protein tyrosine phosphatase, receptor type U
FLAD1	Flavin adenine dinucleotide synthetase 1
FAM179A	Family with sequence similarity 179 member A
PDS5A	PDS5 cohesin associated factor A
ZNF638	Zinc finger protein 638
NEXMIF	KIAA2022
FOXN3	Forkhead box N3
GBF1	Golgi brefeldin A resistant guanine nucleotide exchange factor 1
ENSGALG00000045754
IGF1R	Insulin like growth factor 1 receptor
ARHGAP21	Rho GTPase activating protein 21
ZBTB32	Zinc finger and BTB domain containing 32
PDSS2	Prenyl (decaprenyl) diphosphate synthase, subunit 2
PTPRC	Protein tyrosine phosphatase, receptor type C
IGSF3	Immunoglobulin superfamily member 3
USP35	Ubiquitin specific peptidase 35
ENSGALG00000014551
ENOX1	Ecto-NOX disulfide-thiol exchanger 1
ENSGALG00000044146
DYNLRB2	Dynein light chain roadblock-type 2
FAT2	FAT atypical cadherin 2
CTNNA1	Catenin alpha 1
OSBP2	Oxysterol binding protein 2
RAPGEF1	Rap guanine nucleotide exchange factor 1
ENSGALG00000035994
PRKAG2	Protein kinase AMP-activated non-catalytic subunit gamma 2
PHLPP1	PH domain and leucine rich repeat protein phosphatase 1
MEF2D	Myocyte enhancer factor 2D
SRBD1	S1 RNA binding domain 1
DGLUCY	Chromosome 5 C14orf159 homolog
TSHR	Thyroid stimulating hormone receptor
NHS	NHS actin remodeling regulator
ENSGALG00000050213
ARHGEF17	Rho guanine nucleotide exchange factor 17
AAGAB	Alpha- and gamma-adaptin binding protein
ZNF704	Zinc finger protein 704
PTH2R	Parathyroid hormone 2 receptor
EPHB2	EPH receptor B2
ENSGALG00000053181
ENSGALG00000054117
ENSGALG00000047532
THRA	Thyroid hormone receptor, alpha
GABRR2	Gamma-aminobutyric acid type A receptor rho2 subunit
ENSGALG00000041014
CAPN3	Calpain 3
ENSGALG00000026584
SPAG16	Sperm associated antigen 16
NOTCH2	Notch 2
PAPPA	Pappalysin 1
PNPLA7	Patatin like phospholipase domain containing 7
COLEC12	Collectin subfamily member 12
RIMS2	Regulating synaptic membrane exocytosis 2
PHLDA3	Pleckstrin homology like domain family A member 3
ENSGALG00000036395
MDGA1	MAM domain containing glycosylphosphatidylinositol anchor 1
CDC73	Cell division cycle 73
ENSGALG00000029002
CACNA1C	Calcium voltage-gated channel subunit alpha1 C
TENM4	Teneurin transmembrane protein 4
USP25	Ubiquitin specific peptidase 25
TAFA1	Family with sequence similarity 19 member A1, C-C motif chemokine like
FSTL4	Follistatin like 4
ENSGALG00000050132
ASTN2	ASTN2
EHMT1	Euchromatic histone lysine methyltransferase 1
C8orf34	Chromosome 2 open reading frame, human C8orf34
PHF20	PHD finger protein 20
EFTUD2	Elongation factor Tu GTP binding domain containing 2
ENSGALG00000047841
ENSGALG00000053200
HOXC6	Homeobox C6
KIAA0232	KIAA0232
CC2D2A	Coiled-coil and C2 domain containing 2A
TTC39A	Tetratricopeptide repeat domain 39A
EIF2B5	Eukaryotic translation initiation factor 2B subunit epsilon
RBM6	RNA binding motif protein 6
CSMD2	CUB and Sushi multiple domains 2
TBC1D4	TBC1 domain family member 4
REEP1	Receptor accessory protein 1
LDB3	LIM domain binding 3
SDK1	Sidekick cell adhesion molecule 1
KIAA1217	KIAA1217
MACC1	MACC1, MET transcriptional regulator
ENSGALG00000054846
ENSGALG00000053470
ACSL4	Acyl-CoA synthetase long chain family member 4

## Sheet: Table S10
Table S10: The overlap of candidante genes with reported QTLs related to the adaptation of chickens.
Chromosome	Gene start (bp)	Gene End (bp)	Gene name	Associated QTLs related to adaptation	References
chr1	56172463	56308924	ENSGALG00000012796	Adaptation to minimum temperature of the coldest month	[29]
chr1	61134027	61599794	CACNA1C	Adaptation to tropical climate	[12]
chr1	87757880	87881272	CBLB	Adaptation to frigid environment	[56]
chr1	85718934	85945887	CMSS1	Adaptation to drought environment	[56]
chr1	97569877	97995865	ROBO1	Adaptation to frigid environment	[56]
chr1	109426312	109457601	IGSF5	Adaptation to minimum temperature of the coldest month	[29]
chr1	109565520	110029599	DSCAM	Adaptation to minimum temperature of the coldest month	[29]
chr1	174079522	174312779	DCLK1	Adaptation to frigid environment	[56]
chr1	193461898	193803700	TENM4	Adaptation to soil organic carbon*	[29]
chr2	3652705	3758795	PTH2R	Adaptation to cold environment	[57]
chr2	6368885	6550794	PRKAG2	Adaptation to frigid environment	[56]
chr2	17269638	17269638	KIAA1217	Adaptation to soil organic carbon*	[29]
chr2	61065775	61271210	JARID2	Adaptation to precipitation in the wettest quarter	[29]
chr2	62532964	62532964	PHACTR1	Adaptation to frigid environment	[56]
chr2	66164028	66258705	SLC22A23	Adaptation to precipitation in the wettest quarter	[29]
chr2	67975897	68105942	PHLPP1	Adaptation to minimum temperature of the coldest month	[29]
chr2	117418542	117607402	KCNB2	Adaptation to frigid environment	[56]
chr3	15796600	15900738	SYNDIG1	Adaptation to soil organic carbon*	[29]
chr3	30006735	30187312	MDGA1	Adaptation to soil organic carbon*	[29]
chr3	67850522	67962399	PDSS2	Adaptation to drought environment	[56]
chr4	12376599	12497277	NEXMIF	Adaptation to proportion of cultivated land*	[29]
chr4	85498153	85557858	REEP1	Adaptation to drought environment	[56]
chr5	40973189	41020852	TSHR	Thermotolerance	[58]
chr5	43597000	43779806	FOXN3	Adaptation to the variation in precipitation across a year	[29]
chr5	44421927	44421927	DGLUCY	Adaptation to proportion of cultivated land*	[29]
chr7	4582880	4684385	UBE2F	Adaptation to frigid environment; Adaptation to tropical climate	[12],[56]
chr7	32698930	33027332	ARHGAP15	Adaptation to hot‑arid environment	[58]
chr8	15351257	15372541	ZNF326	Adaptation to precipitation in the wettest quarter	[29]
chr8	23047528	23885562	BEND5	Adaptation to proportion of cultivated land*	[29]
chr9	3145813	3521172	ENSGALG00000006724	Adaptation to precipitation in the wettest quarter	[29]
chr11	8735364	8961629	ZNF536	Adaptation to cold environment	[32]
chr13	5570216	6186858	TENM2	Adaptation to frigid environment	[56]
chr11	15966487	16395265	CDH13	Adaptation to precipitation in the wettest quarter	[29]
chr12	3015936	3132209	RBM6	Adaptation to minimum temperature of the coldest month	[29]
chr13	16943722	17130245	FSTL4	Adaptation to drought environment	[56]
chr14	3925849	4284907	SDK1	Adaptation to minimum temperature of the coldest month	[29]
chr14	6165344	6318736	ENSGALG00000044187	Adaptation to soil organic carbon*	[29]
chr17	2470501	2727279	CACNA1B	Adaptation to tropical climate	[12]
chr17	3365148	3582266	PAPPA	Adaptation to soil organic carbon*	[29]
chr17	3593160	3854597	ASTN2	Adaptation to minimum temperature of the coldest month	[29]
chr23	3132209	3132209	PTPRU	Adaptation to minimum temperature of the coldest month	[29]
chr26	2178133	30006735	MFSD4A	Adaptation to precipitation in the wettest quarter	[29]
chr27	3775310	3882647	FMNL1	Adaptation to the variation in precipitation across a year	[29]
chr27	5717774	5744311	FAM117A	Adaptation to minimum temperature of the coldest month	[29]
chr27	6335894	3925849	SKAP1	Adaptation to precipitation in the wettest quarter	[29]
chr33	6012282	6018739	PPP1R1A	Adaptation to cold environment	[32]
(SoilOrgC) affects the nature and abundance of animal biomass in the soil. A High SoilOrgC will be characterized by the presence of many earth-dwelling organ_x0002_isms such as insects and worms that are excellent sources of protein-rich food for chickens. Soils rich in organic carbon also provide fertile ground for wild vegetation and for growing crops—equally important for scavenging birds
Adaptation to soil organic carbon including adaptation to rich source of insect, worm and plant based food, adaptation to poor source of insect, worm and plant based food
Adaptation to proportion of cultivated land including adaptation to low surplus of crop and grain-based food, adaptation to crop and grain rich food

[truncated: 2 more sheets: Table S11, Table S12]
